# Supplementary material for: Knockdown of DNA methyltransferase 1 reduces DNA methylation and alters expression patterns of cardiac genes in embryonic cardiomyocytes
Source: FEBS Open Bio. 2021 Jul 24;11(8):2364–82. doi: 10.1002/2211-5463.13252 (PMC8329956; doi:10.1002/2211-5463.13252)
Supplement: Supplementary file 1 — Table S1. DE genes supplementary table. [file FEB4-11-2364-s002.xlsx]

## Sheet: Sheet1
Differentially expressed genes in mouse embryonic cardiomyocytes following DNMT1 siRNA treatment for 72 h
Ensembl gene ID	Gene symbol	Chromosome.Name	Gene start	Gene end	Strand	Fold change	P-value	FDR	Analytical method
ENSMUSG00000044951	Mylk4	13	32700827	32783954	-1	10.5923	2.72524e-45	4.37674e-42	DEseq2
ENSMUSG00000092837	Rpph1	14	50807449	50807767	-1	9.43315	7.87828e-44	1.05438e-40	DEseq2
ENSMUSG00000065037	Rn7sk	9	78175303	78175633	-1	7.27879	2.72686e-57	8.75869e-54	DEseq2
ENSMUSG00000088088	Rmrp	4	43492788	43493058	-1	6.78628	1.42931e-29	1.35027e-26	DEseq2
ENSMUSG00000088025	Rprl3	8	3803069	3803358	-1	6.28709	2.98169e-24	1.65124e-21	DEseq2
ENSMUSG00000020787	P2rx1	11	72999103	73015200	1	5.93152	4.27334e-30	4.28937e-27	DEseq2
ENSMUSG00000098178	Yam1	17	39846958	39848788	1	5.62999	3.49567e-76	5.61404e-72	DEseq2
ENSMUSG00000067158	Col4a4	1	82448423	82586849	-1	5.29213	1.36139e-49	3.12343e-46	DEseq2
ENSMUSG00000079465	Col4a3	1	82586921	82722059	1	5.16542	2.21059e-50	5.91701e-47	DEseq2
ENSMUSG00000029019	Nppb	4	147985788	147987205	1	5.12381	3.27272e-49	6.56999e-46	DEseq2
ENSMUSG00000032511	Scn5a	9	119483408	119579016	-1	4.62847	4.37384e-65	3.51219e-61	DEseq2
ENSMUSG00000086324	Gm15564	16	35966752	35983230	-1	4.50982	4.38204e-64	2.34585e-60	DEseq2
ENSMUSG00000038403	Hfe2	3	96525172	96529210	1	4.48555	1.18039e-19	3.3258e-17	DEseq2
ENSMUSG00000041653	Pnpla3	15	84167816	84189512	1	4.30616	8.2962e-17	1.77649e-14	DEseq2
ENSMUSG00000035202	Lars2	9	123366940	123462664	1	4.06286	2.23893e-44	3.26884e-41	DEseq2
ENSMUSG00000021319	Sfrp4	13	19623175	19632821	1	4.05344	1.26524e-18	3.22536e-16	DEseq2
ENSMUSG00000098973	Mir6236	9	110281287	110281409	1	3.90354	1.74998e-40	2.00747e-37	DEseq2
ENSMUSG00000057719	Sh3rf2	18	42053667	42158960	1	3.74514	6.95026e-20	2.10606e-17	DEseq2
ENSMUSG00000021575	Ahrr	13	74211118	74292331	-1	3.71403	2.96233e-20	9.51501e-18	DEseq2
ENSMUSG00000022206	Npr3	15	11839896	11905674	-1	3.61976	2.91348e-13	3.46596e-11	DEseq2
ENSMUSG00000032735	Ablim3	18	61799395	61911852	-1	3.52071	1.41456e-24	8.41403e-22	DEseq2
ENSMUSG00000021622	Ckmt2	13	91853387	91876885	-1	3.51589	3.73456e-11	3.242e-09	DEseq2
ENSMUSG00000074445	Sprr2a3	3	92285417	92291405	1	3.4943	8.5547e-12	8.27641e-10	DEseq2
ENSMUSG00000049537	Tecrl	5	83278145	83355195	-1	3.48806	8.48343e-15	1.31004e-12	DEseq2
ENSMUSG00000024526	Cidea	18	67343564	67367794	1	3.45348	1.59012e-12	1.73723e-10	DEseq2
ENSMUSG00000051747	Ttn	2	76703980	76982547	-1	3.44722	3.23314e-31	3.46161e-28	DEseq2
ENSMUSG00000031312	Itgb1bp2	X	101449088	101453541	1	3.42615	1.10414e-16	2.30292e-14	DEseq2
ENSMUSG00000067860	Zic3	X	58022700	58041736	1	3.37257	3.83089e-12	3.82138e-10	DEseq2
ENSMUSG00000015829	Tnr	1	159523769	159931729	1	3.25905	4.18467e-11	3.5003e-09	DEseq2
ENSMUSG00000057606	Colq	14	31523082	31591343	-1	3.24696	3.27287e-12	3.34791e-10	DEseq2
ENSMUSG00000021702	Thbs4	13	92751590	92794818	-1	3.22685	2.45989e-10	1.73271e-08	DEseq2
ENSMUSG00000020067	Mypn	10	63115795	63203952	-1	3.19403	1.8362e-15	3.10414e-13	DEseq2
ENSMUSG00000017607	Tns4	11	99065678	99089306	-1	3.18232	1.48821e-11	1.38155e-09	DEseq2
ENSMUSG00000029228	Lnx1	5	74592447	74702912	-1	3.14514	8.48542e-14	1.06466e-11	DEseq2
ENSMUSG00000047746	Fbxo40	16	36963460	36990467	-1	3.1275	4.58943e-20	1.44509e-17	DEseq2
ENSMUSG00000025328	Padi3	4	140785365	140810648	-1	3.0942	2.92029e-43	3.60769e-40	DEseq2
ENSMUSG00000074923	Pak6	2	118663303	118698020	1	2.99556	5.60214e-17	1.21582e-14	DEseq2
ENSMUSG00000094655	Gm25360	1	72226240	72226430	1	2.94298	1.31176e-08	6.66672e-07	DEseq2
ENSMUSG00000027318	Adam33	2	131050591	131063814	-1	2.93873	1.59767e-19	4.4239e-17	DEseq2
ENSMUSG00000045539	Sprr3	3	92456502	92458720	-1	2.92935	1.39654e-09	8.52792e-08	DEseq2
ENSMUSG00000003476	Crhr2	6	55090049	55133016	-1	2.9046	1.58263e-10	1.1606e-08	DEseq2
ENSMUSG00000006362	Cbfa2t3	8	122628739	122699109	-1	2.87072	1.32779e-12	1.46057e-10	DEseq2
ENSMUSG00000061816	Myl1	1	66924295	66945404	-1	2.8692	3.04665e-08	1.42651e-06	DEseq2
ENSMUSG00000026489	Adck3	1	180165238	180199602	-1	2.86872	1.53366e-13	1.85193e-11	DEseq2
ENSMUSG00000048070	Pirt	11	66911981	66929876	1	2.85531	1.28018e-10	9.65243e-09	DEseq2
ENSMUSG00000024867	Pip5k1b	19	24294794	24555872	-1	2.83557	6.69101e-12	6.51258e-10	DEseq2
ENSMUSG00000051855	Mest	6	30723547	30748465	1	2.82875	6.7601e-48	1.2063e-44	DEseq2
ENSMUSG00000029683	Lmod2	6	24597762	24605414	1	2.80534	1.10312e-18	2.85743e-16	DEseq2
ENSMUSG00000034842	Art3	5	92331827	92414628	1	2.80216	2.45472e-14	3.42807e-12	DEseq2
ENSMUSG00000049313	Sorl1	9	41964720	42124297	-1	2.78159	1.10079e-22	5.52461e-20	DEseq2
ENSMUSG00000041616	Nppa	4	148000722	148002079	1	2.77536	1.00283e-19	2.92826e-17	DEseq2
ENSMUSG00000021313	Ryr2	13	11553103	12106945	-1	2.73939	1.39277e-22	6.77815e-20	DEseq2
ENSMUSG00000033342	Lppr5	3	117574836	117689507	1	2.73204	1.8112e-08	8.92268e-07	DEseq2
ENSMUSG00000056888	Glipr1	10	111985448	112002631	-1	2.73124	6.43308e-15	1.01289e-12	DEseq2
ENSMUSG00000070570	Slc17a7	7	45163921	45176138	1	2.72955	1.68329e-09	1.00497e-07	DEseq2
ENSMUSG00000027931	Npr1	3	90450591	90465866	-1	2.71996	2.21909e-11	2.01348e-09	DEseq2
ENSMUSG00000041476	Smpx	X	157698910	157752591	1	2.70023	5.40117e-18	1.31428e-15	DEseq2
ENSMUSG00000061462	Obscn	11	58994256	59136402	-1	2.68423	6.4579e-19	1.70023e-16	DEseq2
ENSMUSG00000068614	Actc1	2	114047282	114053548	-1	2.68304	6.11705e-27	4.67808e-24	DEseq2
ENSMUSG00000024411	Aqp4	18	15389394	15403684	-1	2.66747	9.03625e-11	7.07913e-09	DEseq2
ENSMUSG00000040170	Fmo2	1	162874317	162898726	-1	2.66354	8.45535e-08	3.64056e-06	DEseq2
ENSMUSG00000045613	Chrm2	6	36388084	36528414	1	2.61969	4.67898e-20	1.44509e-17	DEseq2
ENSMUSG00000021779	Thrb	14	17660960	18038088	1	2.61688	7.09529e-11	5.66917e-09	DEseq2
ENSMUSG00000060187	Lrrc10	10	117045341	117046768	1	2.59782	2.31119e-12	2.426e-10	DEseq2
ENSMUSG00000002100	Mybpc3	2	91118144	91136516	1	2.59064	3.18268e-22	1.41983e-19	DEseq2
ENSMUSG00000034570	Inpp5j	11	3494375	3504821	-1	2.57949	9.55021e-11	7.37386e-09	DEseq2
ENSMUSG00000037016	Frem2	3	53513938	53657355	-1	2.55809	1.95158e-26	1.42465e-23	DEseq2
ENSMUSG00000053886	Sh2d4a	8	68276567	68347694	1	2.54621	2.67861e-10	1.86227e-08	DEseq2
ENSMUSG00000071540	3425401B19Rik	14	32659119	32685272	-1	2.54272	2.04803e-09	1.20175e-07	DEseq2
ENSMUSG00000049134	Nrap	19	56320035	56390037	-1	2.53516	1.51002e-15	2.63598e-13	DEseq2
ENSMUSG00000026532	Spta1	1	174172776	174248450	1	2.53289	7.6678e-11	6.09628e-09	DEseq2
ENSMUSG00000088246	Gm25911	1	167340369	167340424	-1	2.51471	7.49166e-07	2.63274e-05	DEseq2
ENSMUSG00000042717	Ppp1r3a	6	14713977	14755274	-1	2.51371	9.77164e-09	5.12851e-07	DEseq2
ENSMUSG00000028328	Tmod1	4	46038935	46116032	1	2.51285	1.17103e-12	1.33381e-10	DEseq2
ENSMUSG00000022602	Arc	15	74669083	74672570	-1	2.48808	1.04413e-09	6.57599e-08	DEseq2
ENSMUSG00000021903	Galnt15	14	32028989	32062197	1	2.47784	1.48682e-06	4.82392e-05	DEseq2
ENSMUSG00000010080	Epn3	11	94489599	94499974	-1	2.47689	1.29979e-09	7.9674e-08	DEseq2
ENSMUSG00000097111	Peak1os	9	56257890	56267780	1	2.47155	3.46654e-12	3.50142e-10	DEseq2
ENSMUSG00000073590	3222401L13Rik	18	37655451	37661742	1	2.46226	2.20986e-12	2.35036e-10	DEseq2
ENSMUSG00000035458	Tnni3	7	4518305	4524229	-1	2.46165	1.84309e-11	1.69143e-09	DEseq2
ENSMUSG00000026185	Igfbp5	1	72857932	72874884	-1	2.45043	9.26287e-26	6.19841e-23	DEseq2
ENSMUSG00000060716	Plekhh1	12	79029163	79081648	1	2.44887	2.34403e-10	1.66572e-08	DEseq2
ENSMUSG00000014453	Blk	14	63372837	63417187	-1	2.42894	2.265e-06	6.98194e-05	DEseq2
ENSMUSG00000050377	Il31ra	13	112522810	112580662	-1	2.42849	2.47598e-09	1.42524e-07	DEseq2
ENSMUSG00000085289	Gm15337	18	39367038	39389425	-1	2.41852	3.01098e-08	1.41563e-06	DEseq2
ENSMUSG00000040752	Myh6	14	54941981	54966927	-1	2.4122	2.43163e-17	5.42388e-15	DEseq2
ENSMUSG00000022311	Csmd3	15	47580637	48792063	-1	2.40987	2.67196e-06	8.0813e-05	DEseq2
ENSMUSG00000035606	Ky	9	102505750	102546239	1	2.39258	4.14558e-06	0.000118046	DEseq2
ENSMUSG00000028713	Cyp4b1	4	115624725	115647723	-1	2.38294	3.11446e-06	9.29707e-05	DEseq2
ENSMUSG00000047793	Sned1	1	93235841	93301065	1	2.38037	1.08516e-14	1.62876e-12	DEseq2
ENSMUSG00000022096	Hr	14	70552212	70573548	1	2.3772	1.84033e-06	5.79116e-05	DEseq2
ENSMUSG00000038670	Mybpc2	7	44501699	44524669	-1	2.37499	3.3105e-06	9.80935e-05	DEseq2
ENSMUSG00000023019	Gpd1	15	99717515	99725005	1	2.3608	2.82973e-06	8.54237e-05	DEseq2
ENSMUSG00000090210	Itga10	3	96645584	96664519	1	2.35012	6.85024e-14	8.80119e-12	DEseq2
ENSMUSG00000078670	Fam174b	7	73740307	73776919	1	2.34349	2.38682e-11	2.14147e-09	DEseq2
ENSMUSG00000028977	Casz1	4	148804429	148954889	1	2.34271	4.79715e-21	1.79168e-18	DEseq2
ENSMUSG00000031698	Mylk3	8	85324303	85386345	-1	2.33623	2.1164e-17	4.85562e-15	DEseq2
ENSMUSG00000031461	Myom2	8	15057653	15133541	1	2.32765	8.56573e-16	1.54568e-13	DEseq2
ENSMUSG00000038602	Slc35f1	10	52690533	53111622	1	2.32518	1.00526e-07	4.25389e-06	DEseq2
ENSMUSG00000053702	Nebl	2	17343909	17731464	-1	2.32075	9.41428e-24	5.03978e-21	DEseq2
ENSMUSG00000076258	Gm23935	16	11144125	11144181	1	2.31446	1.61548e-06	5.17858e-05	DEseq2
ENSMUSG00000041828	Abca8a	11	110025634	110095978	-1	2.30774	1.0448e-05	0.000258942	DEseq2
ENSMUSG00000013523	Bcas1	2	170346991	170427845	-1	2.29618	1.25266e-05	0.000303436	DEseq2
ENSMUSG00000044938	Klhl31	9	77636500	77660127	1	2.29477	6.79691e-11	5.45792e-09	DEseq2
ENSMUSG00000087943	Gm24245	4	139338304	139338360	1	2.29431	5.98546e-06	0.000160211	DEseq2
ENSMUSG00000048489	8430408G22Rik	6	116650609	116652794	1	2.29136	1.05095e-08	5.47994e-07	DEseq2
ENSMUSG00000091898	Tnnc1	14	31208312	31211729	1	2.28622	7.68538e-16	1.4187e-13	DEseq2
ENSMUSG00000028766	Alpl	4	137741733	137796384	-1	2.28557	5.10919e-06	0.000139741	DEseq2
ENSMUSG00000004939	Nmrk2	10	81198170	81202037	-1	2.27664	5.11628e-06	0.000139741	DEseq2
ENSMUSG00000036585	Fgf1	18	38838673	38929404	-1	2.27574	2.17128e-09	1.26803e-07	DEseq2
ENSMUSG00000079243	Xirp1	9	120013755	120023598	-1	2.27481	5.51823e-15	8.77453e-13	DEseq2
ENSMUSG00000031209	Heph	X	96455359	96574485	1	2.2737	5.08844e-21	1.85728e-18	DEseq2
ENSMUSG00000051627	Hist1h1e	13	23621755	23622502	-1	2.27098	1.57756e-06	5.06712e-05	DEseq2
ENSMUSG00000007877	Tcap	11	98383811	98384953	1	2.26886	1.20579e-06	4.01763e-05	DEseq2
ENSMUSG00000002831	Plin4	17	56100591	56109803	-1	2.26781	4.28924e-07	1.60572e-05	DEseq2
ENSMUSG00000071714	Csf2rb2	15	78282517	78305603	-1	2.25938	4.87745e-06	0.000134822	DEseq2
ENSMUSG00000047842	Diras2	13	52504375	52530836	-1	2.25825	1.05894e-06	3.58032e-05	DEseq2
ENSMUSG00000042251	Pm20d1	1	131797381	131821473	1	2.24523	6.3187e-06	0.00016718	DEseq2
ENSMUSG00000027977	Ndst3	3	123526166	123690853	-1	2.24522	6.82095e-08	3.00122e-06	DEseq2
ENSMUSG00000020656	Grhl1	12	24572287	24617391	1	2.24067	7.99519e-07	2.77928e-05	DEseq2
ENSMUSG00000020475	Pgam2	11	5801640	5803733	-1	2.23373	9.21164e-10	5.91756e-08	DEseq2
ENSMUSG00000019787	Trdn	10	33083483	33476709	1	2.23081	6.71015e-10	4.39857e-08	DEseq2
ENSMUSG00000041757	Plekha6	1	133181321	133303435	1	2.2254	4.58545e-18	1.13296e-15	DEseq2
ENSMUSG00000104324	Gm37320	15	68321381	68326333	-1	2.22316	1.6946e-05	0.000389345	DEseq2
ENSMUSG00000049128	Ivl	3	92570902	92573735	-1	2.22105	5.11235e-07	1.87453e-05	DEseq2
ENSMUSG00000021730	Hcn1	13	117602480	117976802	1	2.21493	4.12241e-11	3.46627e-09	DEseq2
ENSMUSG00000069892	9930111J21Rik2	11	49015874	49051242	-1	2.21448	7.62844e-08	3.31116e-06	DEseq2
ENSMUSG00000077928	Mir208b	14	54975700	54975776	-1	2.20535	3.28498e-05	0.000698764	DEseq2
ENSMUSG00000022708	Zbtb20	16	42875881	43642602	1	2.2039	3.37301e-27	2.85108e-24	DEseq2
ENSMUSG00000034295	Fhod3	18	24709445	25133500	1	2.20313	3.5926e-22	1.55938e-19	DEseq2
ENSMUSG00000033044	Dhrs7c	11	67798187	67816005	1	2.19429	3.69538e-05	0.000764791	DEseq2
ENSMUSG00000058656	Samd12	15	53461621	53902537	-1	2.18734	3.42376e-05	0.000721596	DEseq2
ENSMUSG00000056328	Myh1	11	67200052	67224575	1	2.17928	6.5319e-11	5.32499e-09	DEseq2
ENSMUSG00000038663	Fsd2	7	81533308	81566944	-1	2.17685	1.40008e-10	1.04583e-08	DEseq2
ENSMUSG00000074968	Ano3	2	110655201	110950923	-1	2.17562	1.14844e-08	5.94967e-07	DEseq2
ENSMUSG00000055254	Ntrk2	13	58806596	59133970	1	2.17177	3.02708e-06	9.06995e-05	DEseq2
ENSMUSG00000052374	Actn2	13	12269426	12340760	-1	2.17058	5.55778e-13	6.46797e-11	DEseq2
ENSMUSG00000021061	Sptb	12	76580488	76710547	-1	2.16263	3.8008e-13	4.48829e-11	DEseq2
ENSMUSG00000009654	Oit3	10	59422958	59441778	-1	2.16238	5.24609e-06	0.000142078	DEseq2
ENSMUSG00000070867	Trabd2b	4	114406724	114615098	1	2.16061	1.86148e-14	2.66923e-12	DEseq2
ENSMUSG00000000248	Clec2g	6	128934381	128984707	1	2.15793	5.17595e-05	0.00100272	DEseq2
ENSMUSG00000025610	Map3k7cl	16	87553330	87595336	1	2.15219	1.81789e-08	8.92821e-07	DEseq2
ENSMUSG00000097652	Mhrt	14	54968678	54974349	1	2.14971	3.13912e-06	9.35329e-05	DEseq2
ENSMUSG00000026971	Itgb6	2	60598292	60722643	-1	2.14946	4.30932e-05	0.000865096	DEseq2
ENSMUSG00000061080	Lsamp	16	39984361	42181679	1	2.1489	4.50017e-05	0.00089432	DEseq2
ENSMUSG00000028116	Myoz2	3	123006206	123035015	-1	2.14725	4.5498e-09	2.55489e-07	DEseq2
ENSMUSG00000074766	Ism1	2	139678178	139758581	1	2.13847	1.26344e-09	7.77427e-08	DEseq2
ENSMUSG00000030399	Ckm	7	19411094	19421583	1	2.13706	6.06343e-08	2.70496e-06	DEseq2
ENSMUSG00000039376	Synpo2l	14	20658946	20668354	-1	2.1368	1.38224e-15	2.43943e-13	DEseq2
ENSMUSG00000007122	Casq1	1	172209894	172219868	-1	2.12898	2.66733e-10	1.86227e-08	DEseq2
ENSMUSG00000040086	Tnni3k	3	154786291	155055407	-1	2.12783	2.80418e-05	0.000608583	DEseq2
ENSMUSG00000050052	Tdrp	8	13952009	13975032	-1	2.12312	1.40648e-17	3.27362e-15	DEseq2
ENSMUSG00000003949	Hlf	11	90336536	90390895	-1	2.11788	2.00097e-06	6.2309e-05	DEseq2
ENSMUSG00000060212	Pcnxl2	8	125751508	125898317	-1	2.11622	4.98892e-05	0.00097472	DEseq2
ENSMUSG00000057897	Camk2b	11	5969644	6066362	-1	2.11238	2.52871e-11	2.25617e-09	DEseq2
ENSMUSG00000022510	Trp63	16	25683763	25892102	1	2.10696	5.32239e-05	0.00102861	DEseq2
ENSMUSG00000005220	Corin	5	72300025	72504473	-1	2.10489	4.37733e-05	0.000874378	DEseq2
ENSMUSG00000028197	Col24a1	3	145292472	145552011	1	2.10168	6.89577e-05	0.00127882	DEseq2
ENSMUSG00000047819	Tigd4	3	84593574	84597032	1	2.10147	9.01811e-05	0.00159858	DEseq2
ENSMUSG00000031519	Asb5	8	54550331	54587836	1	2.09967	8.46654e-05	0.00152095	DEseq2
ENSMUSG00000050541	Adra1b	11	43774606	43901210	-1	2.09816	2.10971e-08	1.01443e-06	DEseq2
ENSMUSG00000030098	Grip2	6	91761509	91827250	-1	2.09394	3.00213e-07	1.1507e-05	DEseq2
ENSMUSG00000072720	Myo18b	5	112688876	112896362	-1	2.09164	4.32014e-13	5.06434e-11	DEseq2
ENSMUSG00000042828	Trim72	7	128003989	128011393	1	2.0892	8.65414e-09	4.60217e-07	DEseq2
ENSMUSG00000016349	Eef1a2	2	181147653	181157014	-1	2.08847	1.56325e-10	1.15695e-08	DEseq2
ENSMUSG00000038168	P3h2	16	25959288	26105784	-1	2.08624	2.27097e-12	2.39946e-10	DEseq2
ENSMUSG00000016194	Hsd11b1	1	193221634	193264075	-1	2.08247	2.4629e-06	7.50554e-05	DEseq2
ENSMUSG00000087172	Gm12153	11	43959089	44134987	1	2.08139	9.37399e-05	0.00164532	DEseq2
ENSMUSG00000069893	9930111J21Rik1	11	48946150	48979398	-1	2.07868	1.02442e-06	3.47094e-05	DEseq2
ENSMUSG00000047419	Cmya5	13	93040713	93144724	-1	2.07691	5.45583e-11	4.51653e-09	DEseq2
ENSMUSG00000009378	Slc16a12	19	34668403	34747289	-1	2.07609	1.18314e-05	0.000287028	DEseq2
ENSMUSG00000060429	Sntb1	15	55638843	55906949	-1	2.0754	9.45989e-12	9.0432e-10	DEseq2
ENSMUSG00000001985	Grik3	4	125490700	125714173	1	2.07485	0.00012741	0.00208797	DEseq2
ENSMUSG00000025127	Gcgr	11	120530699	120538986	1	2.07271	7.84671e-05	0.00143529	DEseq2
ENSMUSG00000024180	Tmem8	17	26113316	26123254	1	2.06966	6.01055e-07	2.17899e-05	DEseq2
ENSMUSG00000072902	Gm10435	11	59002910	59007293	1	2.06832	0.00013183	0.00214726	DEseq2
ENSMUSG00000065503	Mir351	X	53053255	53053353	-1	2.06787	0.00012523	0.00206277	DEseq2
ENSMUSG00000029095	Ablim2	5	35757880	35884973	1	2.06701	9.23868e-05	0.00162869	DEseq2
ENSMUSG00000049709	Nlrp10	7	108921860	108930158	-1	2.06554	5.19317e-06	0.0001415	DEseq2
ENSMUSG00000024747	Aldh1a7	19	20692953	20727562	-1	2.06534	3.46088e-06	0.000102172	DEseq2
ENSMUSG00000059325	Hopx	5	77086988	77115121	-1	2.06295	4.59392e-06	0.000129205	DEseq2
ENSMUSG00000023959	Clic5	17	44188572	44280168	1	2.06227	8.20217e-09	4.40558e-07	DEseq2
ENSMUSG00000034533	Scn10a	9	119608456	119719032	-1	2.06085	8.84868e-05	0.00157725	DEseq2
ENSMUSG00000027861	Casq2	3	102086415	102146514	1	2.06076	6.77656e-11	5.45792e-09	DEseq2
ENSMUSG00000032648	Pygm	19	6384399	6398459	1	2.05887	2.50082e-09	1.4344e-07	DEseq2
ENSMUSG00000043122	A530016L24Rik	12	112489448	112499927	1	2.05819	0.000106456	0.0018111	DEseq2
ENSMUSG00000069274	Hist1h4f	13	23551258	23551648	-1	2.05601	0.000117911	0.00196437	DEseq2
ENSMUSG00000031734	Irx3	8	91798525	91801916	-1	2.03932	4.57565e-08	2.08173e-06	DEseq2
ENSMUSG00000028475	5430416O09Rik	4	43730034	43734534	1	2.03701	0.000187641	0.00287214	DEseq2
ENSMUSG00000056602	Fry	5	150118645	150497753	1	2.03482	8.31844e-18	1.99394e-15	DEseq2
ENSMUSG00000004655	Aqp1	6	55336432	55348555	1	2.02971	9.25365e-10	5.92086e-08	DEseq2
ENSMUSG00000021367	Edn1	13	42301270	42307989	1	2.02674	1.81292e-15	3.0974e-13	DEseq2
ENSMUSG00000073154	9330158H04Rik	6	36209620	36390191	-1	2.02542	0.000165548	0.00259133	DEseq2
ENSMUSG00000005686	Ampd3	7	110768206	110812405	1	2.02298	2.37662e-07	9.33216e-06	DEseq2
ENSMUSG00000026407	Cacna1s	1	136052750	136119822	1	2.02278	0.000116527	0.0019494	DEseq2
ENSMUSG00000033032	Afap1l1	18	61730261	61786702	-1	2.01217	9.94532e-08	4.23665e-06	DEseq2
ENSMUSG00000031448	Adprhl1	8	13221663	13254162	-1	2.01117	3.37433e-06	9.98007e-05	DEseq2
ENSMUSG00000001930	Vwf	6	125546774	125686679	1	2.00999	7.03823e-05	0.00130074	DEseq2
ENSMUSG00000001494	Sost	11	101962458	101967015	-1	2.00501	0.000192457	0.00292142	DEseq2
ENSMUSG00000061603	Akap6	12	52699383	53151015	1	2.0047	1.03467e-24	6.3911e-22	DEseq2
ENSMUSG00000044716	Dok7	5	35056766	35087839	1	2.00159	6.46613e-05	0.001216	DEseq2
ENSMUSG00000058773	Hist1h1b	13	21779883	21780625	-1	1.9963	0.000227735	0.00331889	DEseq2
ENSMUSG00000054690	Emcn	3	137341067	137432185	1	1.99318	3.85959e-05	0.000792648	DEseq2
ENSMUSG00000055027	Smyd1	6	71213940	71322233	-1	1.98999	3.81275e-11	3.25544e-09	DEseq2
ENSMUSG00000038583	Pln	10	53337686	53345999	1	1.98782	6.35208e-10	4.19812e-08	DEseq2
ENSMUSG00000026610	Esrrg	1	187608791	188214885	1	1.98733	2.45149e-06	7.49922e-05	DEseq2
ENSMUSG00000026582	Sele	1	164048234	164057677	1	1.98672	0.000102475	0.00175828	DEseq2
ENSMUSG00000050234	Gja4	4	127311421	127314039	-1	1.98326	2.96359e-06	8.91296e-05	DEseq2
ENSMUSG00000009545	Kcnq1	7	143106362	143427042	1	1.98251	4.28116e-05	0.000860518	DEseq2
ENSMUSG00000090889	Gm17428	14	54976933	54977025	1	1.97865	0.000338571	0.00457698	DEseq2
ENSMUSG00000033208	S100b	10	76253853	76261159	1	1.97432	0.000347038	0.00466396	DEseq2
ENSMUSG00000061086	Myl4	11	104550663	104595753	1	1.96835	1.94247e-09	1.14692e-07	DEseq2
ENSMUSG00000028834	Trim63	4	134315120	134329629	1	1.96254	1.97056e-10	1.43524e-08	DEseq2
ENSMUSG00000024053	Emilin2	17	71252176	71310965	-1	1.96249	2.95916e-05	0.000638765	DEseq2
ENSMUSG00000034394	Lif	11	4257557	4272514	1	1.95379	1.54679e-15	2.67113e-13	DEseq2
ENSMUSG00000074218	Cox7a1	7	30184171	30186028	1	1.95151	0.000236636	0.00342068	DEseq2
ENSMUSG00000026564	Dusp27	1	166098148	166127922	-1	1.95142	5.75048e-14	7.4478e-12	DEseq2
ENSMUSG00000042429	Adora1	1	134199223	134235431	-1	1.9505	5.59842e-05	0.00107549	DEseq2
ENSMUSG00000022803	Popdc2	16	38362209	38378216	1	1.95035	1.49134e-16	3.03177e-14	DEseq2
ENSMUSG00000050359	Sprr1a	3	92483952	92485895	-1	1.94931	0.000456091	0.00589009	DEseq2
ENSMUSG00000081822	Gm15626	5	83299585	83300452	-1	1.94663	0.000220059	0.00324233	DEseq2
ENSMUSG00000025488	Cox8b	7	140898943	140900446	-1	1.94645	0.000381541	0.00505157	DEseq2
ENSMUSG00000034981	Parm1	5	91517615	91626894	1	1.94455	5.79287e-11	4.74661e-09	DEseq2
ENSMUSG00000010066	Cacna2d2	9	107399612	107529343	1	1.93657	0.00039215	0.00516647	DEseq2
ENSMUSG00000065418	Mir322	X	53054255	53054349	-1	1.93122	0.000379838	0.00503317	DEseq2
ENSMUSG00000044086	Lmod3	6	97238534	97252759	-1	1.92569	5.85417e-05	0.00111528	DEseq2
ENSMUSG00000062563	Cys1	12	24665838	24681813	-1	1.92129	1.25634e-05	0.000303868	DEseq2
ENSMUSG00000039419	Cntnap2	6	45060061	47304213	1	1.92062	0.000519036	0.0065031	DEseq2
ENSMUSG00000001739	Cldn15	5	136966616	136975858	1	1.9174	4.45271e-09	2.50914e-07	DEseq2
ENSMUSG00000030306	Tmtc1	6	148232430	148444389	-1	1.9096	1.62706e-06	5.20531e-05	DEseq2
ENSMUSG00000101133	Gm29050	17	5388763	5419652	1	1.90953	0.000435315	0.00568388	DEseq2
ENSMUSG00000026639	Lamb3	1	193207699	193343878	1	1.90855	0.000331326	0.00449796	DEseq2
ENSMUSG00000029843	Slc13a4	6	35267957	35308131	-1	1.90811	0.000471512	0.00603385	DEseq2
ENSMUSG00000101859	Gm29233	2	118123451	118124047	-1	1.90694	0.000125507	0.0020652	DEseq2
ENSMUSG00000022519	Srl	16	4480216	4541816	-1	1.90583	2.48555e-08	1.18654e-06	DEseq2
ENSMUSG00000024331	Dsc2	18	20030633	20059554	-1	1.90309	3.5134e-07	1.32765e-05	DEseq2
ENSMUSG00000019990	Pde7b	10	20398004	20725078	-1	1.90021	6.14733e-07	2.21499e-05	DEseq2
ENSMUSG00000024818	Slc25a45	19	5877808	5885766	1	1.89891	0.000325466	0.0044474	DEseq2
ENSMUSG00000102752	Gm7694	1	170298199	170306332	-1	1.89845	2.71515e-12	2.81325e-10	DEseq2
ENSMUSG00000040136	Abcc8	7	46104523	46180033	-1	1.89734	0.000465868	0.00598069	DEseq2
ENSMUSG00000032420	Nt5e	9	88327197	88372092	1	1.89719	3.88402e-14	5.19812e-12	DEseq2
ENSMUSG00000097324	Mir143hg	18	61649625	61665537	-1	1.89638	2.76692e-07	1.07595e-05	DEseq2
ENSMUSG00000027217	Tspan18	2	93201760	93334505	-1	1.89498	3.20784e-16	6.28268e-14	DEseq2
ENSMUSG00000038347	Tcte2	17	13482553	13761825	-1	1.89497	0.000630042	0.00765392	DEseq2
ENSMUSG00000053469	Tg	15	66670753	66850721	1	1.89214	0.000112039	0.00189008	DEseq2
ENSMUSG00000052565	Hist1h1d	13	23555087	23555830	1	1.89168	0.000327573	0.0044654	DEseq2
ENSMUSG00000063558	Aox1	1	58029931	58106413	1	1.88932	5.34104e-07	1.95392e-05	DEseq2
ENSMUSG00000031647	Mfap3l	8	60632827	60676729	1	1.88769	5.05917e-07	1.86215e-05	DEseq2
ENSMUSG00000018893	Mb	15	77015489	77050670	-1	1.88311	0.000737485	0.00868329	DEseq2
ENSMUSG00000026147	Col9a1	1	24177610	24252684	1	1.87572	0.000138462	0.00223263	DEseq2
ENSMUSG00000038903	Ccdc68	18	69925426	69969484	1	1.87055	6.2588e-06	0.000165869	DEseq2
ENSMUSG00000078234	Klhdc7a	4	139960220	139968026	-1	1.87004	7.89004e-05	0.00144157	DEseq2
ENSMUSG00000031659	Adcy7	8	88272403	88329962	1	1.87003	1.97502e-10	1.43524e-08	DEseq2
ENSMUSG00000090257	Gm4524	16	25956475	25960342	1	1.86729	9.08017e-05	0.0016078	DEseq2
ENSMUSG00000055782	Abcd2	15	91145884	91191807	-1	1.86527	0.00024861	0.00355918	DEseq2
ENSMUSG00000096967	Gm26621	15	68334715	68337430	-1	1.86452	0.00106722	0.0116043	DEseq2
ENSMUSG00000061482	Hist1h4d	13	23581598	23581990	1	1.86415	0.00100742	0.011074	DEseq2
ENSMUSG00000086825	Gm15675	1	130429781	130437191	-1	1.86255	0.000748314	0.00879016	DEseq2
ENSMUSG00000045005	Fzd5	1	64730558	64737751	-1	1.86179	1.12444e-10	8.51814e-09	DEseq2
ENSMUSG00000026399	Cd55	1	130439027	130462744	-1	1.86029	4.03264e-06	0.000116209	DEseq2
ENSMUSG00000049556	Lingo1	9	56618475	56685253	-1	1.85863	5.40894e-09	2.96476e-07	DEseq2
ENSMUSG00000004110	Cacna1e	1	154390731	154884501	-1	1.85832	0.000986448	0.0109032	DEseq2
ENSMUSG00000037440	Vnn1	10	23894688	23905343	1	1.8573	2.83229e-11	2.48561e-09	DEseq2
ENSMUSG00000038473	Nos1ap	1	170302668	170589861	-1	1.8569	3.40558e-09	1.93264e-07	DEseq2
ENSMUSG00000029075	Tnfrsf4	4	156013843	156016612	1	1.85481	0.000519114	0.0065031	DEseq2
ENSMUSG00000052512	Nav2	7	48908716	49610090	1	1.85049	5.47665e-15	8.77453e-13	DEseq2
ENSMUSG00000045284	Dcaf12l1	X	44786570	44790197	-1	1.84824	9.04597e-08	3.86378e-06	DEseq2
ENSMUSG00000031210	Gpr165	X	96713441	96719388	1	1.84561	0.00129624	0.0135885	DEseq2
ENSMUSG00000024049	Myom1	17	71019521	71126856	1	1.84389	5.82011e-10	3.86244e-08	DEseq2
ENSMUSG00000075122	Cd80	16	38458933	38486933	1	1.84366	0.000939209	0.0105113	DEseq2
ENSMUSG00000022508	Bcl6	16	23965052	23988852	-1	1.84356	5.15055e-09	2.84254e-07	DEseq2
ENSMUSG00000079588	Tmem182	1	40805601	40856887	1	1.84336	0.000950364	0.0105918	DEseq2
ENSMUSG00000097233	Gm17552	19	4169566	4174284	1	1.84243	0.000445237	0.00578989	DEseq2
ENSMUSG00000027070	Lrp2	2	69424340	69586065	-1	1.83801	1.16116e-05	0.000282121	DEseq2
ENSMUSG00000078486	Perm1	4	156215868	156221307	1	1.83776	1.66601e-05	0.000384979	DEseq2
ENSMUSG00000002007	Srpk3	X	73774405	73778925	1	1.83763	0.000247611	0.00355305	DEseq2
ENSMUSG00000033060	Lmo7	14	101729957	101934710	1	1.83679	8.81523e-21	3.01218e-18	DEseq2
ENSMUSG00000034723	Tmx4	2	134594185	134644145	-1	1.8363	1.13138e-12	1.29785e-10	DEseq2
ENSMUSG00000046546	Fam43a	16	30599723	30602797	1	1.83535	2.0503e-09	1.20175e-07	DEseq2
ENSMUSG00000071226	Cecr2	6	120666369	120771190	1	1.83127	0.00148508	0.0151335	DEseq2
ENSMUSG00000036553	Sh3tc1	5	35697180	35739987	-1	1.82945	9.55444e-06	0.000238268	DEseq2
ENSMUSG00000070803	Cited4	4	120666572	120667820	1	1.82898	1.15264e-05	0.000281223	DEseq2
ENSMUSG00000021200	Asb2	12	103321142	103356001	-1	1.82827	7.73628e-06	0.000197842	DEseq2
ENSMUSG00000005268	Prlr	15	10177238	10349180	1	1.82763	0.000964845	0.0107012	DEseq2
ENSMUSG00000043639	Rbm20	19	53677306	53867080	1	1.82667	6.752e-16	1.2609e-13	DEseq2
ENSMUSG00000050592	Fam78a	2	32050055	32084857	-1	1.82305	2.33919e-06	7.16936e-05	DEseq2
ENSMUSG00000043668	Tox3	8	90247040	90348343	-1	1.82256	1.42872e-05	0.000338426	DEseq2
ENSMUSG00000030376	Slc8a2	7	16130300	16160509	1	1.82002	0.00010689	0.00181657	DEseq2
ENSMUSG00000039891	Txlnb	10	17796226	17845665	1	1.81956	4.95966e-05	0.000971368	DEseq2
ENSMUSG00000028860	Sytl1	4	133253090	133263113	-1	1.8189	2.91929e-06	8.7962e-05	DEseq2
ENSMUSG00000075289	Carns1	19	4164324	4175479	-1	1.81574	1.48172e-06	4.8171e-05	DEseq2
ENSMUSG00000057123	Gja5	3	96904693	97077416	1	1.81509	0.000750092	0.00879305	DEseq2
ENSMUSG00000021373	Cap2	13	46501848	46649642	1	1.81468	2.79577e-11	2.46704e-09	DEseq2
ENSMUSG00000022790	Igsf11	16	38901471	39027159	1	1.8128	0.00170804	0.0169408	DEseq2
ENSMUSG00000054958	Nt5c1a	4	123201504	123216275	1	1.80789	0.00124873	0.0132373	DEseq2
ENSMUSG00000029167	Ppargc1a	5	51454250	51567726	-1	1.80787	0.00010352	0.0017725	DEseq2
ENSMUSG00000079484	Phyhd1	2	30266203	30282149	1	1.80569	4.53405e-05	0.000896759	DEseq2
ENSMUSG00000034818	Celf5	10	81459227	81482709	-1	1.80465	0.000224637	0.00329167	DEseq2
ENSMUSG00000079173	Zan	5	137378637	137477064	-1	1.80355	0.00195982	0.0189265	DEseq2
ENSMUSG00000003469	Phyhip	14	70457476	70468832	1	1.80255	0.000765102	0.00891047	DEseq2
ENSMUSG00000020609	Apob	12	7977648	8016835	1	1.8009	0.00193784	0.0187261	DEseq2
ENSMUSG00000053117	E330013P04Rik	19	60144675	60162591	1	1.79952	0.00189726	0.0184331	DEseq2
ENSMUSG00000033083	Tbc1d4	14	101442360	101609191	-1	1.79559	8.09852e-07	2.80912e-05	DEseq2
ENSMUSG00000019996	Map7	10	20148471	20281589	1	1.79075	0.000246168	0.00353935	DEseq2
ENSMUSG00000038816	Ctnnal1	4	56810935	56865188	-1	1.79069	1.51745e-09	9.16177e-08	DEseq2
ENSMUSG00000024803	Ankrd1	19	36111965	36119844	-1	1.78968	8.53429e-17	1.80343e-14	DEseq2
ENSMUSG00000025283	Sat1	X	155213132	155216449	-1	1.78838	1.97753e-14	2.81054e-12	DEseq2
ENSMUSG00000028518	Prkaa2	4	105029874	105109890	-1	1.78711	3.30133e-16	6.38788e-14	DEseq2
ENSMUSG00000041445	Mmrn2	14	34375504	34404287	1	1.78504	0.00061316	0.00749646	DEseq2
ENSMUSG00000025491	Ifitm1	7	140967221	140969825	1	1.78307	0.0020417	0.0194713	DEseq2
ENSMUSG00000019810	Fuca2	10	13499540	13519035	1	1.78216	1.79354e-12	1.93318e-10	DEseq2
ENSMUSG00000033419	Snap91	9	86765923	86880654	-1	1.78003	2.07659e-06	6.43822e-05	DEseq2
ENSMUSG00000024065	Ehd3	17	73804841	73832093	1	1.77883	0.000955665	0.0106288	DEseq2
ENSMUSG00000043088	Il17re	6	113458484	113470758	1	1.7779	0.00186463	0.0181594	DEseq2
ENSMUSG00000041361	Myzap	9	71504347	71592360	-1	1.77685	0.000113035	0.00189737	DEseq2
ENSMUSG00000033576	Apol6	15	77044729	77057107	1	1.77518	0.00228238	0.0211756	DEseq2
ENSMUSG00000063060	Sox7	14	63943674	63950732	1	1.77429	0.000853303	0.00970587	DEseq2
ENSMUSG00000041559	Fmod	1	134037254	134048277	1	1.77153	2.14333e-20	7.02488e-18	DEseq2
ENSMUSG00000003134	Tbc1d8	1	39371492	39478755	-1	1.76893	2.29655e-05	0.000508024	DEseq2
ENSMUSG00000020620	Abca8b	11	109932190	109995845	-1	1.76815	7.41853e-05	0.00136474	DEseq2
ENSMUSG00000049872	Fam26e	10	34091352	34096519	-1	1.76776	1.84678e-05	0.000417737	DEseq2
ENSMUSG00000044243	Bhlha9	11	76672470	76673676	1	1.76756	0.00204692	0.0194979	DEseq2
ENSMUSG00000000889	Dbh	2	27165233	27183200	1	1.76716	0.00253645	0.0229754	DEseq2
ENSMUSG00000018381	Abi3	11	95830074	95842476	-1	1.76686	0.00230145	0.0212788	DEseq2
ENSMUSG00000073867	AA474408	7	110057987	110061325	-1	1.76682	0.00123676	0.0131452	DEseq2
ENSMUSG00000095332	Gm9821	2	91945703	91947655	1	1.76556	0.000129317	0.00211491	DEseq2
ENSMUSG00000095061	E030018B13Rik	7	63916857	63920539	1	1.76523	0.00278412	0.0245811	DEseq2
ENSMUSG00000060093	Hist1h4a	13	23760692	23761230	-1	1.76506	0.00181132	0.0177377	DEseq2
ENSMUSG00000048368	Omd	13	49582766	49592609	1	1.76279	0.00220242	0.0206244	DEseq2
ENSMUSG00000007030	Vwa7	17	35016579	35026741	1	1.76253	0.00162619	0.0162822	DEseq2
ENSMUSG00000028836	Slc30a2	4	134343181	134354484	1	1.762	0.000162472	0.00256065	DEseq2
ENSMUSG00000057280	Musk	4	58285960	58374303	1	1.76097	0.00234565	0.0215807	DEseq2
ENSMUSG00000076122	Mir503	X	53053984	53054054	-1	1.75999	0.00110056	0.0119103	DEseq2
ENSMUSG00000083307	AA414768	X	12936872	12938128	1	1.75881	1.62776e-07	6.60146e-06	DEseq2
ENSMUSG00000046491	C1qtnf2	11	43474276	43491525	1	1.75853	1.28769e-05	0.000310982	DEseq2
ENSMUSG00000067879	3110035E14Rik	1	9601199	9627143	1	1.75753	0.000883121	0.00998797	DEseq2
ENSMUSG00000003518	Dusp3	11	101971143	101987013	-1	1.75707	8.62465e-12	8.29413e-10	DEseq2
ENSMUSG00000101603	Gm28730	X	53051194	53053159	-1	1.75687	0.00300047	0.0260473	DEseq2
ENSMUSG00000033196	Myh2	11	67171027	67197517	1	1.7559	0.00307829	0.0265863	DEseq2
ENSMUSG00000065599	Mir23b	13	63300484	63300557	1	1.75516	0.0022328	0.0207997	DEseq2
ENSMUSG00000085757	1700019B21Rik	X	62510539	62527011	-1	1.75473	0.00143709	0.0147474	DEseq2
ENSMUSG00000046318	Ccbe1	18	66045302	66302739	-1	1.75368	5.12652e-05	0.00099555	DEseq2
ENSMUSG00000019970	Sgk1	10	21882184	21999903	1	1.75235	1.94109e-09	1.14692e-07	DEseq2
ENSMUSG00000031995	St14	9	31089402	31131853	-1	1.7499	0.000173706	0.00269397	DEseq2
ENSMUSG00000040918	Slc19a2	1	164249046	164265385	1	1.74924	9.4243e-15	1.42787e-12	DEseq2
ENSMUSG00000023484	Prph	15	99055174	99058978	1	1.74898	0.00163678	0.0163719	DEseq2
ENSMUSG00000044976	Wdr72	9	74110356	74283308	1	1.74744	0.00317679	0.0272393	DEseq2
ENSMUSG00000029032	Arhgef16	4	154278486	154301676	-1	1.74699	0.00203059	0.0193769	DEseq2
ENSMUSG00000040694	Apobec2	17	48419231	48432728	-1	1.74503	0.000168712	0.00262804	DEseq2
ENSMUSG00000039629	Strip2	6	29917012	29959681	1	1.74368	9.03991e-08	3.86378e-06	DEseq2
ENSMUSG00000034845	Plvap	8	71497754	71511769	-1	1.74081	0.000534004	0.00667402	DEseq2
ENSMUSG00000102336	Gm37233	1	34427002	34433264	-1	1.73856	1.31064e-05	0.000314633	DEseq2
ENSMUSG00000042256	Ptchd4	17	42315947	42507741	1	1.73844	5.01652e-06	0.000137484	DEseq2
ENSMUSG00000051669	AU021092	16	5211828	5222299	-1	1.73835	0.00370087	0.0304055	DEseq2
ENSMUSG00000068859	Sp9	2	73271925	73284706	1	1.73673	0.00288759	0.0253275	DEseq2
ENSMUSG00000025795	Rassf3	10	121410350	121476250	-1	1.73665	3.4444e-10	2.37412e-08	DEseq2
ENSMUSG00000000325	Arvcf	16	18348182	18407076	1	1.73617	4.19915e-08	1.92132e-06	DEseq2
ENSMUSG00000060600	Eno3	11	70657202	70662513	1	1.73534	1.38567e-06	4.54159e-05	DEseq2
ENSMUSG00000024190	Dusp1	17	26505590	26508519	-1	1.73431	9.81538e-14	1.21258e-11	DEseq2
ENSMUSG00000027200	Sema6d	2	124089969	124667770	1	1.73049	1.05997e-08	5.50912e-07	DEseq2
ENSMUSG00000028414	Fktn	4	53713998	53765785	1	1.73017	2.1846e-13	2.61826e-11	DEseq2
ENSMUSG00000024713	Pcsk5	19	17432832	17837632	-1	1.72863	1.11991e-11	1.05798e-09	DEseq2
ENSMUSG00000031785	Adgrg1	8	94977109	95014208	1	1.72857	0.000170583	0.00265461	DEseq2
ENSMUSG00000028476	Reck	4	43875530	43944806	1	1.72846	2.37649e-09	1.38284e-07	DEseq2
ENSMUSG00000053024	Cntn2	1	132509427	132543256	-1	1.72818	0.002298	0.0212592	DEseq2
ENSMUSG00000032338	Hcn4	9	58823512	58860955	1	1.72702	3.74847e-06	0.000109455	DEseq2
ENSMUSG00000032232	Cgnl1	9	71626509	71771602	-1	1.72649	6.44885e-09	3.49894e-07	DEseq2
ENSMUSG00000045838	A430105I19Rik	2	118754158	118762661	-1	1.72557	3.94831e-12	3.91419e-10	DEseq2
ENSMUSG00000039375	Wdr17	8	54629055	54887184	-1	1.72357	0.00400853	0.0323291	DEseq2
ENSMUSG00000067889	Sptbn2	19	4711208	4752353	1	1.72356	0.00115299	0.0123777	DEseq2
ENSMUSG00000038007	Acer2	4	86874396	86934822	1	1.72218	1.10048e-05	0.000269416	DEseq2
ENSMUSG00000069804	Gm10277	11	77785453	77787747	-1	1.71983	0.0033759	0.0284551	DEseq2
ENSMUSG00000009216	Fam163b	2	27110380	27142491	-1	1.7196	0.00133914	0.0139546	DEseq2
ENSMUSG00000062760	1810041L15Rik	15	84379203	84447097	-1	1.71796	0.00449492	0.0353205	DEseq2
ENSMUSG00000033967	Rnf225	7	12927416	12931072	1	1.71787	0.000799514	0.00921765	DEseq2
ENSMUSG00000021798	Ldb3	14	34526699	34588681	-1	1.71714	9.25254e-07	3.16161e-05	DEseq2
ENSMUSG00000050926	Dcaf12l2	X	44365458	44368342	-1	1.71662	1.04248e-05	0.000258767	DEseq2
ENSMUSG00000039601	Rcan2	17	43801851	44039516	1	1.7164	5.1676e-10	3.48705e-08	DEseq2
ENSMUSG00000065475	Mir27b	13	63300712	63300784	1	1.71509	0.00217209	0.020389	DEseq2
ENSMUSG00000045930	Clec14a	12	58264720	58269258	-1	1.71447	0.00266898	0.0238265	DEseq2
ENSMUSG00000032495	Lrrc2	9	110951545	110984066	1	1.71408	0.00028485	0.00399537	DEseq2
ENSMUSG00000061601	Pclo	5	14514918	14863459	1	1.71303	0.00364105	0.0300557	DEseq2
ENSMUSG00000041762	Gpr155	2	73341506	73386572	-1	1.71202	0.000100157	0.00173333	DEseq2
ENSMUSG00000021696	Elovl7	13	108214404	108287105	1	1.71072	0.000661179	0.00794206	DEseq2
ENSMUSG00000032068	Plet1	9	50494525	50505482	1	1.70988	0.00476921	0.036877	DEseq2
ENSMUSG00000030834	Abcc6	7	45976380	46030302	-1	1.70715	0.00246977	0.0225111	DEseq2
ENSMUSG00000090066	1110002E22Rik	3	138065052	138081506	1	1.70615	3.77592e-06	0.000109857	DEseq2
ENSMUSG00000092397	C130080G10Rik	2	114054335	114064868	1	1.70575	0.00114308	0.0123197	DEseq2
ENSMUSG00000046807	Lrrc75b	10	75550125	75560330	-1	1.70325	4.62923e-07	1.71698e-05	DEseq2
ENSMUSG00000018566	Slc2a4	11	69942539	69948188	-1	1.70307	0.00146241	0.0149404	DEseq2
ENSMUSG00000095306	Gm21807	8	68099492	68121527	-1	1.7024	0.00408256	0.0327996	DEseq2
ENSMUSG00000047117	Ankdd1b	13	96416134	96471198	-1	1.70236	0.00218035	0.0204416	DEseq2
ENSMUSG00000028555	Ttc39a	4	109406623	109444745	1	1.70175	0.000488736	0.00619015	DEseq2
ENSMUSG00000065445	Mir143	18	61649196	61649258	-1	1.70172	0.00511234	0.0386019	DEseq2
ENSMUSG00000026413	Pkp1	1	135871395	135919207	-1	1.70087	0.00518801	0.0390017	DEseq2
ENSMUSG00000035237	Lcat	8	105939551	105943382	-1	1.70079	0.00134178	0.013964	DEseq2
ENSMUSG00000059852	Kcng2	18	80294546	80364254	-1	1.70073	0.000218451	0.0032305	DEseq2
ENSMUSG00000104501	Gm37736	6	72749113	72751914	-1	1.69988	0.00519258	0.0390017	DEseq2
ENSMUSG00000072941	Sod3	5	52363791	52371418	1	1.69733	0.0017755	0.0175043	DEseq2
ENSMUSG00000087370	Tmem170b	13	41606216	41641347	1	1.6956	9.94888e-14	1.21969e-11	DEseq2
ENSMUSG00000056106	Gm9990	7	97720839	97722924	1	1.69346	0.00257942	0.0232336	DEseq2
ENSMUSG00000104140	Gm37140	1	97878382	97880065	-1	1.69299	0.0056817	0.0415331	DEseq2
ENSMUSG00000042286	Stab1	14	31139013	31168641	-1	1.69263	0.000464764	0.00597128	DEseq2
ENSMUSG00000018166	Erbb3	10	128567523	128589652	-1	1.69217	0.0016624	0.016593	DEseq2
ENSMUSG00000056413	Adap1	5	139271876	139325622	-1	1.69104	0.00503233	0.0382793	DEseq2
ENSMUSG00000042010	Acacb	5	114146535	114250761	1	1.68986	5.11592e-05	0.00099555	DEseq2
ENSMUSG00000024087	Cyp1b1	17	79706953	79715041	-1	1.68971	1.42545e-06	4.65298e-05	DEseq2
ENSMUSG00000030739	Myh14	7	44605803	44670843	-1	1.68971	0.00222746	0.020789	DEseq2
ENSMUSG00000001508	Sgca	11	94962791	94976327	-1	1.6891	0.00266032	0.0237756	DEseq2
ENSMUSG00000069601	Ank3	10	69533772	70027438	1	1.68849	1.49748e-11	1.38216e-09	DEseq2
ENSMUSG00000035916	Ptprq	10	107517049	107720051	-1	1.6862	6.71692e-11	5.44817e-09	DEseq2
ENSMUSG00000054589	Gm9949	18	62180126	62184405	1	1.68598	0.00381067	0.0311289	DEseq2
ENSMUSG00000086236	5830418P13Rik	9	103423578	103461260	1	1.68591	0.00561738	0.0411565	DEseq2
ENSMUSG00000003283	Hck	2	153108468	153151441	1	1.68519	0.000167951	0.00261873	DEseq2
ENSMUSG00000038781	Stap2	17	55997081	56005570	-1	1.68285	0.0010043	0.0110548	DEseq2
ENSMUSG00000092741	Mir3074-1	13	63301199	63301283	-1	1.68216	0.00197473	0.0190247	DEseq2
ENSMUSG00000041577	Prelp	1	133910304	133921414	-1	1.68171	0.00546593	0.0403414	DEseq2
ENSMUSG00000022512	Cldn1	16	26356642	26371841	-1	1.68024	0.00620078	0.0440765	DEseq2
ENSMUSG00000046096	BC030336	7	120677620	120734854	1	1.67977	2.6182e-14	3.57128e-12	DEseq2
ENSMUSG00000045094	Arhgef37	18	61493794	61536536	-1	1.67957	6.86678e-05	0.00127492	DEseq2
ENSMUSG00000036295	Lrrn3	12	41451673	41485751	-1	1.67861	0.00327471	0.0278264	DEseq2
ENSMUSG00000009246	Trpm5	7	143069153	143094642	-1	1.67762	0.000388409	0.00512138	DEseq2
ENSMUSG00000039179	Tekt5	16	10357948	10395490	-1	1.6776	0.0061633	0.0439108	DEseq2
ENSMUSG00000097184	4632428C04Rik	16	30008667	30021430	1	1.67659	0.00646059	0.0454875	DEseq2
ENSMUSG00000004151	Etv1	12	38779380	38868215	1	1.67635	7.57846e-05	0.00139256	DEseq2
ENSMUSG00000026678	Rgs5	1	169655501	169695813	1	1.67622	0.00345888	0.0289321	DEseq2
ENSMUSG00000035407	Kank4	4	98754898	98817537	-1	1.67601	6.02964e-05	0.00114599	DEseq2
ENSMUSG00000040447	Spns2	11	72451638	72489904	-1	1.67599	1.59525e-07	6.486e-06	DEseq2
ENSMUSG00000037887	Dusp8	7	142079490	142095843	-1	1.67563	1.16979e-07	4.86705e-06	DEseq2
ENSMUSG00000050808	Muc15	2	110721340	110739527	1	1.67511	0.00663715	0.0464253	DEseq2
ENSMUSG00000031137	Fgf13	X	59062145	59568071	-1	1.67506	1.79205e-05	0.000408231	DEseq2
ENSMUSG00000025776	Crispld1	1	17727045	17766344	1	1.67486	0.00622268	0.0441805	DEseq2
ENSMUSG00000055301	Adh7	3	138217760	138233382	1	1.67485	0.00619152	0.0440761	DEseq2
ENSMUSG00000031189	Aff2	X	69360294	69868037	1	1.67437	8.70733e-10	5.61605e-08	DEseq2
ENSMUSG00000032006	Pdgfd	9	6168612	6378843	1	1.67393	5.47517e-10	3.6638e-08	DEseq2
ENSMUSG00000032925	Itgbl1	14	123659971	123975618	1	1.67392	6.57223e-06	0.00017275	DEseq2
ENSMUSG00000056492	Adgrf5	17	43389466	43459557	1	1.67367	0.00192768	0.0186722	DEseq2
ENSMUSG00000022594	Lynx1	15	74747852	74753046	-1	1.67357	4.12051e-09	2.33012e-07	DEseq2
ENSMUSG00000039384	Dusp10	1	184013302	184075636	1	1.67229	1.68569e-05	0.00038881	DEseq2
ENSMUSG00000059401	Mamld1	X	71050256	71156056	1	1.67195	6.49293e-10	4.27362e-08	DEseq2
ENSMUSG00000031737	Irx5	8	92357796	92361456	1	1.67183	0.000344594	0.00463888	DEseq2
ENSMUSG00000033544	Angptl1	1	156838562	156861078	1	1.67127	0.00605699	0.0432912	DEseq2
ENSMUSG00000041731	Pgm5	19	24683016	24861855	-1	1.66946	1.73352e-07	6.99507e-06	DEseq2
ENSMUSG00000042529	Kcnj12	11	61022564	61071131	1	1.66659	0.00709718	0.048814	DEseq2
ENSMUSG00000021219	Rgs6	12	82588292	83162056	1	1.66596	0.002425	0.0222038	DEseq2
ENSMUSG00000025723	Nmb	7	80902227	80905076	-1	1.66461	0.00718402	0.0493268	DEseq2
ENSMUSG00000033318	Gstt2	10	75831845	75834881	-1	1.66444	0.00576223	0.0418929	DEseq2
ENSMUSG00000063428	Ddo	10	40630011	40649931	1	1.66395	0.00459936	0.0359269	DEseq2
ENSMUSG00000027022	Xirp2	2	67446002	67526614	1	1.66362	0.000751892	0.00880772	DEseq2
ENSMUSG00000057816	1700007G11Rik	5	98329304	98802047	1	1.66187	0.00567514	0.041504	DEseq2
ENSMUSG00000040432	Ltb4r2	14	55761428	55763229	1	1.6617	0.00321199	0.0275071	DEseq2
ENSMUSG00000026840	Lamc3	2	31887291	31946539	1	1.66068	0.00101508	0.011143	DEseq2
ENSMUSG00000096929	A330023F24Rik	1	194976375	195037904	1	1.6605	0.00387303	0.031526	DEseq2
ENSMUSG00000052353	Cemip	7	83932857	84086502	-1	1.66012	4.17803e-06	0.00011876	DEseq2
ENSMUSG00000050953	Gja1	10	56377300	56390419	1	1.65955	2.65973e-18	6.67426e-16	DEseq2
ENSMUSG00000090386	Mir99ahg	16	77236317	77691403	1	1.65951	4.15374e-05	0.000839108	DEseq2
ENSMUSG00000020173	Cobl	11	12236608	12464960	-1	1.65951	1.00761e-07	4.25389e-06	DEseq2
ENSMUSG00000039005	Tlr4	4	66827584	66930284	1	1.65841	1.74594e-06	5.55243e-05	DEseq2
ENSMUSG00000025892	Gria4	9	4417899	4796234	-1	1.65647	2.08414e-05	0.00046488	DEseq2
ENSMUSG00000096952	NA	NA	NA	NA	NA	1.6546	0.00283505	0.0249484	DEseq2
ENSMUSG00000102562	Gm37694	16	77685277	77687409	1	1.65435	0.00668907	0.0467094	DEseq2
ENSMUSG00000052085	Dock8	19	24999529	25202432	1	1.65351	0.000770368	0.0089653	DEseq2
ENSMUSG00000031478	Nek3	8	22128283	22166435	-1	1.65351	0.00200085	0.0191978	DEseq2
ENSMUSG00000025810	Nrp1	8	128359073	128505462	1	1.65264	1.38022e-08	6.9623e-07	DEseq2
ENSMUSG00000036655	Colec11	12	28594173	28623290	-1	1.65198	0.00307339	0.0265654	DEseq2
ENSMUSG00000015579	Nkx2-5	17	26838664	26841565	-1	1.65176	2.05507e-07	8.12918e-06	DEseq2
ENSMUSG00000045775	Slc16a5	11	115462474	115474398	1	1.6503	0.00369876	0.0304055	DEseq2
ENSMUSG00000027961	Lrrc39	3	116562973	116583134	1	1.65016	0.00132185	0.0138209	DEseq2
ENSMUSG00000045776	Lrtm1	14	29018208	29033642	1	1.6496	0.00527088	0.0394037	DEseq2
ENSMUSG00000104443	4932442E05Rik	10	118860826	118863542	1	1.64883	0.00580954	0.0420655	DEseq2
ENSMUSG00000101599	Gm20342	1	63117118	63126837	1	1.64729	0.000740101	0.00870771	DEseq2
ENSMUSG00000025551	Fgf14	14	123977907	124677127	-1	1.64483	0.00296179	0.0257952	DEseq2
ENSMUSG00000030303	Far2	6	148047259	148182758	1	1.64307	0.004231	0.0336885	DEseq2
ENSMUSG00000026335	Pam	1	97795114	98095646	-1	1.64041	1.81367e-14	2.64796e-12	DEseq2
ENSMUSG00000038763	Alpk3	7	81057600	81105612	1	1.64017	0.00053299	0.00666653	DEseq2
ENSMUSG00000031965	Tbx20	9	24720812	24774303	-1	1.63509	4.49126e-06	0.000126766	DEseq2
ENSMUSG00000070509	Rgma	7	73375520	73419899	1	1.63425	7.13953e-07	2.53114e-05	DEseq2
ENSMUSG00000086095	Gm15328	18	16816407	16822783	1	1.63345	0.00666591	0.046586	DEseq2
ENSMUSG00000026638	Irf6	1	193153111	193172023	1	1.63135	0.00472176	0.0366116	DEseq2
ENSMUSG00000046699	Slitrk4	X	64264885	64276996	-1	1.63107	5.67434e-05	0.00108617	DEseq2
ENSMUSG00000048582	Gja3	14	57035608	57058030	-1	1.62986	0.00408259	0.0327996	DEseq2
ENSMUSG00000062980	Cped1	6	21985916	22256404	1	1.62806	0.000249293	0.00356196	DEseq2
ENSMUSG00000038264	Sema7a	9	57940113	57962864	1	1.62642	0.00173753	0.0171722	DEseq2
ENSMUSG00000088789	Scarna13	12	105031075	105031349	-1	1.6261	0.00471412	0.036592	DEseq2
ENSMUSG00000044365	Cxxc4	3	134236484	134262161	1	1.62515	0.0004036	0.00530861	DEseq2
ENSMUSG00000032134	Muc16	9	18495455	18512885	-1	1.62509	0.00633685	0.0447755	DEseq2
ENSMUSG00000046818	Ddit4l	3	137621612	137628333	1	1.62442	1.41519e-07	5.81277e-06	DEseq2
ENSMUSG00000023927	Satb1	17	51736187	51833290	-1	1.6234	4.08014e-06	0.000116804	DEseq2
ENSMUSG00000006356	Crip2	12	113140236	113145506	1	1.62211	5.37078e-14	7.01258e-12	DEseq2
ENSMUSG00000038486	Sv2a	3	96181151	96195521	1	1.62153	6.38369e-08	2.8321e-06	DEseq2
ENSMUSG00000002257	Def6	17	28207778	28228608	1	1.62094	7.50967e-06	0.000194211	DEseq2
ENSMUSG00000032010	Usp2	9	44067021	44095627	1	1.61904	1.80492e-06	5.7061e-05	DEseq2
ENSMUSG00000031790	Mmp15	8	95352268	95374293	1	1.61705	0.000195949	0.00296043	DEseq2
ENSMUSG00000041261	Car8	4	8143362	8239041	-1	1.61634	0.00670423	0.0467576	DEseq2
ENSMUSG00000031626	Sorbs2	8	45507788	45827906	1	1.61598	5.12635e-14	6.74829e-12	DEseq2
ENSMUSG00000023206	Il15ra	2	11705290	11734317	1	1.6139	0.00156191	0.0157763	DEseq2
ENSMUSG00000062960	Kdr	5	75932827	75978458	-1	1.61235	0.00258994	0.0233022	DEseq2
ENSMUSG00000032849	Abcc4	14	118482692	118706219	-1	1.61138	0.000128373	0.00210161	DEseq2
ENSMUSG00000036452	Arhgap26	18	38601534	39376284	1	1.61115	6.38278e-06	0.000168598	DEseq2
ENSMUSG00000024827	Gldc	19	30098449	30175418	-1	1.61043	1.17283e-09	7.27243e-08	DEseq2
ENSMUSG00000038370	Pcp4l1	1	171173262	171196268	-1	1.61041	0.00289162	0.0253352	DEseq2
ENSMUSG00000076433	BC100451	11	118332360	118342500	-1	1.6102	0.00464637	0.0362413	DEseq2
ENSMUSG00000033871	Ppargc1b	18	61298136	61400431	-1	1.61004	0.000113062	0.00189737	DEseq2
ENSMUSG00000055296	Tmem245	4	56866923	56947437	-1	1.61002	1.72224e-08	8.56323e-07	DEseq2
ENSMUSG00000031216	Stard8	X	99003248	99074728	1	1.60769	7.87285e-06	0.000201014	DEseq2
ENSMUSG00000048120	Entpd1	19	40612366	40741602	1	1.60739	0.0041824	0.0333915	DEseq2
ENSMUSG00000049690	Nckap5	1	125913620	126830799	-1	1.60551	0.00016312	0.00256833	DEseq2
ENSMUSG00000004473	Clec11a	7	44303770	44306959	-1	1.60524	0.00585032	0.0422844	DEseq2
ENSMUSG00000038963	Slco4a1	2	180456245	180474867	1	1.60455	0.000340332	0.00459305	DEseq2
ENSMUSG00000049115	Agtr1a	13	30336441	30382867	1	1.60439	0.00362376	0.0299832	DEseq2
ENSMUSG00000020182	Ddc	11	11814101	11898144	-1	1.60433	1.12018e-06	3.75575e-05	DEseq2
ENSMUSG00000096385	Gm11168	9	3003346	3006948	1	1.60302	0.00528374	0.0394316	DEseq2
ENSMUSG00000052613	Pcdh15	10	73099342	74649737	1	1.60282	0.00695361	0.0480943	DEseq2
ENSMUSG00000037685	Atp8a1	5	67618140	67847434	-1	1.60068	5.5247e-06	0.000148962	DEseq2
ENSMUSG00000042073	Abhd14b	9	106447788	106452922	1	1.60052	0.000792274	0.0091539	DEseq2
ENSMUSG00000104453	Gm37829	7	81530309	81532521	-1	1.60041	0.00150921	0.0153502	DEseq2
ENSMUSG00000103593	Gm37352	8	84200869	84203049	1	1.59947	0.00147904	0.0151007	DEseq2
ENSMUSG00000030283	St8sia1	6	142821545	142964452	-1	1.59942	0.00186161	0.0181417	DEseq2
ENSMUSG00000040562	Gstm2	3	107981702	107986453	-1	1.59729	4.80729e-09	2.68073e-07	DEseq2
ENSMUSG00000053279	Aldh1a1	19	20601961	20643462	1	1.59636	4.10375e-11	3.46627e-09	DEseq2
ENSMUSG00000054889	Dsp	13	38151328	38198577	1	1.59593	2.04171e-10	1.47702e-08	DEseq2
ENSMUSG00000032743	D430042O09Rik	7	125707915	125874793	1	1.59389	4.83091e-09	2.68458e-07	DEseq2
ENSMUSG00000044026	Slc35g1	19	38395980	38405607	1	1.59031	0.00078086	0.00905459	DEseq2
ENSMUSG00000013936	Myl2	5	122100951	122113472	1	1.59029	6.08292e-05	0.00115202	DEseq2
ENSMUSG00000031170	Slc38a5	X	8271133	8280179	1	1.58802	0.00509424	0.0385298	DEseq2
ENSMUSG00000029833	Trim24	6	37870811	37966296	1	1.58464	3.74665e-12	3.7607e-10	DEseq2
ENSMUSG00000021259	Cyp46a1	12	108334377	108362231	1	1.58137	0.00679393	0.0472136	DEseq2
ENSMUSG00000095186	Gm10718	9	3023547	3025218	1	1.5811	0.00568842	0.0415632	DEseq2
ENSMUSG00000022297	Fzd6	15	39006280	39038186	1	1.57986	1.08623e-09	6.81437e-08	DEseq2
ENSMUSG00000028780	Sema3c	5	17574281	17730268	1	1.57983	1.40232e-05	0.000333156	DEseq2
ENSMUSG00000085396	Firre	X	50555744	50635321	-1	1.5798	0.000548696	0.00682048	DEseq2
ENSMUSG00000038119	Cdon	9	35421128	35507652	1	1.57919	2.15082e-07	8.4662e-06	DEseq2
ENSMUSG00000031327	Chic1	X	103356476	103396092	1	1.57681	0.000453862	0.00587351	DEseq2
ENSMUSG00000025757	Hspa4l	3	40744495	40796103	1	1.57627	2.25422e-10	1.60901e-08	DEseq2
ENSMUSG00000038205	Prkab2	3	97658193	97673812	1	1.57602	2.99782e-12	3.08622e-10	DEseq2
ENSMUSG00000039652	Cpeb3	19	37021291	37208601	-1	1.57577	0.000437931	0.00571338	DEseq2
ENSMUSG00000101609	Kcnq1ot1	7	143212155	143296549	-1	1.57571	1.46823e-05	0.000345744	DEseq2
ENSMUSG00000019851	Perp	10	18845071	18857073	1	1.57378	6.50144e-05	0.00121978	DEseq2
ENSMUSG00000028370	Pappa	4	65124174	65357509	1	1.57331	2.90832e-07	1.12009e-05	DEseq2
ENSMUSG00000020423	Btg2	1	134075170	134079120	-1	1.5725	3.24943e-14	4.38536e-12	DEseq2
ENSMUSG00000028373	Astn2	4	65380803	66404611	-1	1.57225	0.00217306	0.020389	DEseq2
ENSMUSG00000038267	Slc22a23	13	34179158	34345182	-1	1.57185	4.76634e-06	0.000132206	DEseq2
ENSMUSG00000035847	Ids	X	70343069	70365084	-1	1.57169	9.60184e-09	5.05592e-07	DEseq2
ENSMUSG00000030064	Frmd4b	6	97286867	97617541	-1	1.57156	5.69812e-11	4.69291e-09	DEseq2
ENSMUSG00000037926	Ssh2	11	77216287	77460220	1	1.57011	2.20636e-10	1.58188e-08	DEseq2
ENSMUSG00000070473	Cldn3	5	134986214	134987472	1	1.56971	0.00340077	0.0286099	DEseq2
ENSMUSG00000020717	Pecam1	11	106654217	106750628	-1	1.56834	0.005319	0.0396071	DEseq2
ENSMUSG00000080316	Spaca6	17	17830719	17843009	1	1.56637	8.3432e-05	0.00150384	DEseq2
ENSMUSG00000102856	Gm37084	1	131086252	131092149	-1	1.56567	0.00662576	0.0463659	DEseq2
ENSMUSG00000097961	Gm27000	X	88759471	88760312	-1	1.56255	3.81995e-05	0.00078854	DEseq2
ENSMUSG00000061126	Cyp4f39	17	32468462	32492479	1	1.56156	0.0069866	0.0482809	DEseq2
ENSMUSG00000079685	Ulbp1	10	7444873	7473477	-1	1.56131	5.52812e-06	0.000148962	DEseq2
ENSMUSG00000032554	Trf	9	103204001	103230444	-1	1.5592	0.00689342	0.0477809	DEseq2
ENSMUSG00000049871	Nlrc3	16	3945007	3976632	-1	1.55881	4.12559e-05	0.000835523	DEseq2
ENSMUSG00000027611	Procr	2	155751117	155755471	1	1.55833	0.000124648	0.00205739	DEseq2
ENSMUSG00000005357	Slc1a6	10	78780496	78814825	1	1.55752	1.68426e-06	5.37758e-05	DEseq2
ENSMUSG00000044017	Adgrd1	5	129096750	129204599	1	1.55644	0.00145044	0.0148464	DEseq2
ENSMUSG00000046329	Slc25a23	17	57043711	57059863	-1	1.55375	5.19832e-06	0.0001415	DEseq2
ENSMUSG00000020251	Glt8d2	10	82650433	82690650	-1	1.55342	0.00344715	0.028864	DEseq2
ENSMUSG00000005803	Sqrdl	2	122765237	122809569	1	1.55322	0.000100845	0.00173961	DEseq2
ENSMUSG00000021250	Fos	12	85473890	85477273	1	1.55228	6.85084e-06	0.000179485	DEseq2
ENSMUSG00000021963	Sap18	14	57798180	57804980	1	1.55156	2.53484e-05	0.00055614	DEseq2
ENSMUSG00000021895	Arhgef3	14	27238039	27403904	1	1.54941	0.000192783	0.0029236	DEseq2
ENSMUSG00000034903	Cobll1	2	65088339	65239403	-1	1.54803	4.60988e-06	0.000129205	DEseq2
ENSMUSG00000043556	Fbxl7	15	26543084	26895049	-1	1.54784	2.93047e-08	1.38422e-06	DEseq2
ENSMUSG00000058952	Cfi	3	129835884	129875332	1	1.54779	1.24331e-06	4.11703e-05	DEseq2
ENSMUSG00000037111	Setd7	3	51515319	51560879	-1	1.54511	3.4266e-16	6.55133e-14	DEseq2
ENSMUSG00000053007	Creb5	6	53287270	53700376	1	1.54468	0.00051263	0.00644197	DEseq2
ENSMUSG00000044080	S100a1	3	90511034	90514392	-1	1.54435	2.02606e-05	0.000452553	DEseq2
ENSMUSG00000027171	Prrg4	2	104830741	104849876	-1	1.54379	0.000111922	0.00189008	DEseq2
ENSMUSG00000030207	8430419L09Rik	6	135197977	135244955	1	1.54348	5.71034e-05	0.00109046	DEseq2
ENSMUSG00000035299	Mid1	X	169685199	170005736	1	1.5429	4.66725e-05	0.000921969	DEseq2
ENSMUSG00000037335	Hand1	11	57828705	57832818	-1	1.53944	0.00337316	0.0284522	DEseq2
ENSMUSG00000075334	Rprm	2	54084093	54085552	-1	1.53929	0.000159836	0.00253114	DEseq2
ENSMUSG00000005950	P2rx5	11	73160421	73172685	1	1.53689	0.000475413	0.00607409	DEseq2
ENSMUSG00000081715	Rps11-ps3	4	10946608	10947093	1	1.53639	0.00272727	0.0242257	DEseq2
ENSMUSG00000033826	Dnah8	17	30624354	30875264	1	1.53338	0.00532639	0.0396394	DEseq2
ENSMUSG00000030287	Itpr2	6	146108299	146502223	-1	1.53295	6.33687e-07	2.27674e-05	DEseq2
ENSMUSG00000032652	Crebl2	6	134830154	134858931	1	1.53196	5.69382e-05	0.00108861	DEseq2
ENSMUSG00000030513	Pcsk6	7	65861734	66050340	1	1.53104	1.47016e-09	8.94347e-08	DEseq2
ENSMUSG00000027544	Nfatc2	2	168476410	168601657	-1	1.53011	0.00447484	0.0352111	DEseq2
ENSMUSG00000075590	Nrbp2	15	76085595	76090013	-1	1.52967	8.47141e-06	0.000214591	DEseq2
ENSMUSG00000068115	Ninl	2	150934519	151039382	-1	1.52857	1.70657e-05	0.000391536	DEseq2
ENSMUSG00000021678	F2rl1	13	95511732	95525240	-1	1.52835	0.00452355	0.0354901	DEseq2
ENSMUSG00000018740	Slc25a35	11	68968131	68974365	1	1.52643	0.00499099	0.0380605	DEseq2
ENSMUSG00000040666	Sh3bgr	16	96200470	96228933	1	1.52523	0.00243838	0.0222882	DEseq2
ENSMUSG00000052539	Magi3	3	104013259	104220374	-1	1.52434	3.64135e-11	3.17826e-09	DEseq2
ENSMUSG00000029467	Atp2a2	5	122453513	122502225	-1	1.52408	9.80478e-11	7.49832e-09	DEseq2
ENSMUSG00000044037	Als2cl	9	110879870	110900530	1	1.52388	0.000219148	0.00323382	DEseq2
ENSMUSG00000022270	Fam134b	15	25843264	25973687	1	1.52227	7.93757e-05	0.00144532	DEseq2
ENSMUSG00000029335	Bmp3	5	98854415	98884396	1	1.52059	0.00117875	0.0126037	DEseq2
ENSMUSG00000056185	Snx32	19	5495278	5510489	-1	1.52033	0.000482576	0.00613666	DEseq2
ENSMUSG00000031762	Mt2	8	94172618	94173567	1	1.5161	0.000791327	0.00915282	DEseq2
ENSMUSG00000027792	Bche	3	73635808	73708415	-1	1.51607	0.000144866	0.00231497	DEseq2
ENSMUSG00000034449	Dhrs11	11	84820856	84828994	-1	1.51526	0.000654235	0.00788223	DEseq2
ENSMUSG00000048924	Ccdc125	13	100669481	100697240	1	1.51443	0.00489429	0.0375498	DEseq2
ENSMUSG00000020017	Hal	10	93488768	93519304	1	1.51426	0.00519457	0.0390017	DEseq2
ENSMUSG00000055214	Pld5	1	175962306	176275312	-1	1.51389	0.00215505	0.0202635	DEseq2
ENSMUSG00000033730	Egr3	14	70077445	70080157	1	1.51305	0.0040357	0.0325042	DEseq2
ENSMUSG00000070583	Fv1	4	147868979	147870358	1	1.51298	0.000325663	0.0044474	DEseq2
ENSMUSG00000028803	Nipal3	4	135445420	135495038	-1	1.51264	2.29051e-05	0.000508024	DEseq2
ENSMUSG00000041842	Fhdc1	3	84442198	84480429	-1	1.51233	1.95907e-05	0.000440038	DEseq2
ENSMUSG00000057530	Ece1	4	137862237	137965229	1	1.51223	1.93403e-05	0.000435022	DEseq2
ENSMUSG00000026107	Nabp1	1	51465862	51478425	-1	1.51217	3.1551e-06	9.38351e-05	DEseq2
ENSMUSG00000024481	Lvrn	18	46850039	46905446	1	1.51076	0.00588564	0.0424252	DEseq2
ENSMUSG00000022150	Dab2	15	6299788	6440712	1	1.50925	2.62398e-14	3.57128e-12	DEseq2
ENSMUSG00000072568	Fam84b	15	60818994	60853778	-1	1.50817	1.2014e-08	6.204e-07	DEseq2
ENSMUSG00000021835	Bmp4	14	46383520	46390669	-1	1.50815	1.14982e-09	7.15738e-08	DEseq2
ENSMUSG00000044258	Ctla2a	13	60934155	60936625	-1	1.50776	0.00145347	0.0148585	DEseq2
ENSMUSG00000045752	Tssc4	7	143069249	143071093	1	1.50755	8.53917e-07	2.94923e-05	DEseq2
ENSMUSG00000026888	Grb14	2	64912476	65024987	-1	1.50662	0.00196867	0.0189891	DEseq2
ENSMUSG00000045362	Tnfrsf26	7	143607685	143627845	-1	1.50384	0.00597753	0.0428442	DEseq2
ENSMUSG00000018845	Unc45b	11	82910550	82943403	1	1.50293	8.62131e-05	0.00154702	DEseq2
ENSMUSG00000051550	Zfp579	7	4983483	4996158	-1	1.50249	7.53388e-06	0.000194524	DEseq2
ENSMUSG00000026235	Epha4	1	77367185	77515088	-1	1.50133	0.000376265	0.0049982	DEseq2
ENSMUSG00000032625	Thsd7a	6	12311610	12749410	-1	1.50089	0.00011812	0.00196581	DEseq2
ENSMUSG00000090086	AI480526	5	123133723	123141666	-1	1.49926	0.00151824	0.0153933	DEseq2
ENSMUSG00000039126	Prune2	19	16956118	17223932	1	1.49891	8.796e-07	3.02507e-05	DEseq2
ENSMUSG00000054252	Fgfr3	5	33721674	33737068	1	1.49575	0.00702599	0.0484873	DEseq2
ENSMUSG00000035279	Ssc5d	7	4925844	4944821	1	-1.49583	0.000853947	0.00970587	DEseq2
ENSMUSG00000025647	Shisa5	9	109038565	109057777	1	-1.49589	7.43746e-07	2.61942e-05	DEseq2
ENSMUSG00000037613	Tnfrsf23	7	143665809	143685872	-1	-1.49744	4.22158e-05	0.000849607	DEseq2
ENSMUSG00000050379	2016-09-06	X	36911326	36991794	-1	-1.4979	0.000242261	0.00349257	DEseq2
ENSMUSG00000004508	Gab2	7	97081751	97308940	1	-1.49818	2.4285e-07	9.5126e-06	DEseq2
ENSMUSG00000036698	Ago2	15	73095844	73184840	-1	-1.49835	7.28327e-10	4.7356e-08	DEseq2
ENSMUSG00000038539	Atf5	7	44812257	44816658	-1	-1.50128	1.47356e-05	0.000346492	DEseq2
ENSMUSG00000057863	Rpl36	17	56613395	56614243	1	-1.50148	0.000933351	0.0104692	DEseq2
ENSMUSG00000021763	BC067074	13	113317084	113379711	1	-1.50151	0.00051245	0.00644197	DEseq2
ENSMUSG00000031486	Adgra2	8	27085583	27123436	1	-1.50254	0.000136939	0.00221252	DEseq2
ENSMUSG00000054766	Set	2	30057378	30072577	1	-1.50386	6.17157e-13	7.1306e-11	DEseq2
ENSMUSG00000064105	Cnnm2	19	46761596	46878795	1	-1.50495	0.00524432	0.0393018	DEseq2
ENSMUSG00000028597	Gpx7	4	108400390	108406961	-1	-1.50644	2.8305e-05	0.000612638	DEseq2
ENSMUSG00000091811	Inafm1	7	16272014	16273692	-1	-1.50648	2.42138e-05	0.000533433	DEseq2
ENSMUSG00000028040	Efna4	3	89333390	89338028	-1	-1.50908	0.000454487	0.00587686	DEseq2
ENSMUSG00000028064	Sema4a	3	88435959	88461182	-1	-1.51173	0.00530819	0.0395773	DEseq2
ENSMUSG00000020362	Cnot6	11	49671503	49712723	-1	-1.512	7.65792e-14	9.76081e-12	DEseq2
ENSMUSG00000081578	Gm12611	11	60816375	60817747	1	-1.51593	0.00527712	0.0394062	DEseq2
ENSMUSG00000041936	Agrn	4	156165290	156197488	-1	-1.51697	0.000226277	0.00331019	DEseq2
ENSMUSG00000020766	Galk1	11	116008457	116012719	-1	-1.51721	0.000828763	0.00948001	DEseq2
ENSMUSG00000038807	Rap1gap2	11	74383356	74590186	-1	-1.51758	4.46338e-06	0.000126201	DEseq2
ENSMUSG00000039236	Isg20	7	78913424	78920362	1	-1.51788	0.00270382	0.0240706	DEseq2
ENSMUSG00000038507	Parp12	6	39086410	39118349	-1	-1.52013	0.00128972	0.0135467	DEseq2
ENSMUSG00000041594	Tmtc4	14	122918971	122984035	-1	-1.52042	0.000156266	0.00247988	DEseq2
ENSMUSG00000000359	Rem1	2	152626951	152635198	1	-1.52045	0.000884044	0.00999138	DEseq2
ENSMUSG00000030587	2200002D01Rik	7	29246561	29248432	-1	-1.5209	0.00253939	0.0229891	DEseq2
ENSMUSG00000032816	Igdcc4	9	65101486	65137940	1	-1.52253	0.000198778	0.00299192	DEseq2
ENSMUSG00000023791	Pigx	16	32084418	32099738	-1	-1.52265	0.00027017	0.00380941	DEseq2
ENSMUSG00000038683	Pak1ip1	13	41001023	41013019	1	-1.52421	1.00508e-06	3.41261e-05	DEseq2
ENSMUSG00000029640	Usp12	5	146734809	146795006	-1	-1.52471	2.47886e-06	7.53986e-05	DEseq2
ENSMUSG00000081406	Rps6-ps4	2	75191073	75191822	-1	-1.52502	4.60265e-06	0.000129205	DEseq2
ENSMUSG00000066407	Gm10263	13	73317844	73318143	1	-1.52628	0.000549961	0.00683091	DEseq2
ENSMUSG00000054967	Zfp647	15	76910851	76918010	-1	-1.52678	0.00325051	0.0277234	DEseq2
ENSMUSG00000029762	Akr1b8	6	34354119	34368463	1	-1.52682	2.8211e-05	0.000611429	DEseq2
ENSMUSG00000039208	Metrnl	11	121701544	121716306	1	-1.52858	1.51308e-05	0.000354054	DEseq2
ENSMUSG00000056174	Col8a2	4	126286793	126314330	1	-1.52862	0.00294991	0.0257057	DEseq2
ENSMUSG00000027298	Tyro3	2	119797733	119818104	1	-1.52921	8.39975e-07	2.90733e-05	DEseq2
ENSMUSG00000024339	Tap2	17	34203527	34216321	1	-1.52944	0.00336331	0.0283989	DEseq2
ENSMUSG00000042821	Snai1	2	167538195	167542814	1	-1.52979	7.60787e-07	2.66192e-05	DEseq2
ENSMUSG00000017491	Rarb	14	16430842	16575472	-1	-1.5305	0.0015979	0.0160289	DEseq2
ENSMUSG00000003355	Fkbp11	15	98724373	98728198	-1	-1.53052	0.00016666	0.00260113	DEseq2
ENSMUSG00000019230	Lhx9	1	138825186	138848577	-1	-1.53195	6.15123e-07	2.21499e-05	DEseq2
ENSMUSG00000025867	Cplx2	13	54371349	54383917	1	-1.53267	1.9451e-08	9.43754e-07	DEseq2
ENSMUSG00000042978	Sbk1	7	126272619	126294999	1	-1.533	2.49436e-07	9.7468e-06	DEseq2
ENSMUSG00000030421	Uri1	7	37960002	38019542	-1	-1.53338	1.58153e-10	1.1606e-08	DEseq2
ENSMUSG00000039137	Whrn	4	63414910	63495991	-1	-1.53381	1.04805e-05	0.000259347	DEseq2
ENSMUSG00000003617	Cp	3	19957054	20009145	1	-1.53395	0.0002961	0.00410299	DEseq2
ENSMUSG00000025743	Sdc3	4	130792537	130826319	1	-1.53542	2.83346e-07	1.09388e-05	DEseq2
ENSMUSG00000031431	Tsc22d3	X	140539528	140600659	-1	-1.53774	9.97863e-05	0.00173063	DEseq2
ENSMUSG00000024620	Pdgfrb	18	61045150	61085061	1	-1.5386	4.7498e-09	2.6579e-07	DEseq2
ENSMUSG00000082706	Gm11663	11	104571268	104571557	-1	-1.53914	0.00068717	0.00818691	DEseq2
ENSMUSG00000027797	Dclk1	3	55242364	55539068	1	-1.54009	6.59615e-05	0.00123036	DEseq2
ENSMUSG00000029212	Gabrb1	5	71658113	72149037	1	-1.54188	0.00391422	0.0317167	DEseq2
ENSMUSG00000009731	Kcnd1	X	7822289	7838280	1	-1.54215	0.0061982	0.0440765	DEseq2
ENSMUSG00000042462	Dctpp1	7	127256959	127260709	-1	-1.54433	0.000393422	0.00517899	DEseq2
ENSMUSG00000045128	Rpl18a	8	70894722	70897443	-1	-1.54443	6.48472e-05	0.00121807	DEseq2
ENSMUSG00000026483	Fam129a	1	151571186	151721939	1	-1.54631	4.50269e-05	0.00089432	DEseq2
ENSMUSG00000040466	Blvrb	7	27447978	27466144	1	-1.54728	0.00468817	0.0364434	DEseq2
ENSMUSG00000020325	Fstl3	10	79777272	79782630	1	-1.5482	0.00026305	0.0037221	DEseq2
ENSMUSG00000038677	Scube3	17	28142316	28174852	1	-1.54898	0.000218845	0.00323335	DEseq2
ENSMUSG00000006930	Hap1	11	100347327	100356128	-1	-1.54919	0.00421083	0.0335612	DEseq2
ENSMUSG00000030498	Gas2	7	51862015	51994975	1	-1.54984	0.00151224	0.0153615	DEseq2
ENSMUSG00000001506	Col1a1	11	94936224	94953042	1	-1.55009	5.65574e-06	0.000151892	DEseq2
ENSMUSG00000020668	Kif3c	12	3365132	3406494	1	-1.55014	3.0818e-07	1.17842e-05	DEseq2
ENSMUSG00000019929	Dcn	10	97479500	97518162	1	-1.55066	1.22609e-07	5.0881e-06	DEseq2
ENSMUSG00000031340	Gabre	X	72255999	72274803	-1	-1.55432	0.00569271	0.0415757	DEseq2
ENSMUSG00000021708	Rasgrf2	13	91880400	92131656	-1	-1.55498	6.93784e-05	0.00128514	DEseq2
ENSMUSG00000060802	B2m	2	122147686	122153083	1	-1.5556	0.00015997	0.00253114	DEseq2
ENSMUSG00000004864	Mapk13	17	28769307	28778698	1	-1.55587	0.00287653	0.0252443	DEseq2
ENSMUSG00000028458	Tesk1	4	43441939	43448064	1	-1.55599	3.11374e-07	1.18781e-05	DEseq2
ENSMUSG00000051146	Camk2n2	16	20619215	20621287	-1	-1.55694	0.00262438	0.023533	DEseq2
ENSMUSG00000031066	Usp11	X	20703906	20720539	1	-1.55763	0.00281523	0.0248284	DEseq2
ENSMUSG00000074676	Foxs1	2	152931898	152933208	-1	-1.55899	0.000222929	0.00326963	DEseq2
ENSMUSG00000011254	Thg1l	11	45946843	45955494	-1	-1.55914	0.000248833	0.00355918	DEseq2
ENSMUSG00000050558	Prokr2	2	132337733	132385447	-1	-1.5593	0.000178659	0.00275362	DEseq2
ENSMUSG00000041774	Ydjc	16	17144621	17160701	1	-1.56097	0.00337735	0.0284551	DEseq2
ENSMUSG00000026456	Cyb5r1	1	134405559	134411740	1	-1.56359	2.39792e-09	1.39027e-07	DEseq2
ENSMUSG00000033306	Lpp	16	24393350	24992576	1	-1.56498	1.37587e-13	1.67397e-11	DEseq2
ENSMUSG00000032434	Cmtm6	9	114731203	114749343	1	-1.56822	4.84531e-10	3.28336e-08	DEseq2
ENSMUSG00000068631	Gm7676	8	13895816	13896613	1	-1.56823	0.00477875	0.0369152	DEseq2
ENSMUSG00000051007	Pddc1	7	141408135	141414136	-1	-1.56875	5.43559e-06	0.000146962	DEseq2
ENSMUSG00000027834	Serpini1	3	75557547	75643495	1	-1.56925	0.000130998	0.00213587	DEseq2
ENSMUSG00000030748	Il4ra	7	125552282	125579472	1	-1.56954	1.97133e-07	7.89515e-06	DEseq2
ENSMUSG00000101581	C430002N11Rik	9	96765562	96782477	1	-1.57103	0.00613224	0.0437317	DEseq2
ENSMUSG00000039062	Anpep	7	79821803	79848210	-1	-1.57182	0.00313287	0.0269203	DEseq2
ENSMUSG00000058624	Gda	19	21391307	21473445	-1	-1.57402	0.00353934	0.0294517	DEseq2
ENSMUSG00000040195	Tmem194	10	127666901	127701049	1	-1.57404	1.8389e-05	0.000416541	DEseq2
ENSMUSG00000046056	Sbsn	7	30734739	30756134	1	-1.57613	0.00515164	0.0387883	DEseq2
ENSMUSG00000027199	Gatm	2	122594467	122611303	-1	-1.57616	0.0066543	0.0465251	DEseq2
ENSMUSG00000051790	Nlgn2	11	69823122	69837784	-1	-1.57617	5.22467e-08	2.36361e-06	DEseq2
ENSMUSG00000024208	Uqcc2	17	27122663	27133916	-1	-1.57691	1.51454e-05	0.000354054	DEseq2
ENSMUSG00000000555	Itga5	15	103344289	103366763	-1	-1.57873	0.0044656	0.0351557	DEseq2
ENSMUSG00000025408	Ddit3	10	127290774	127296288	1	-1.579	8.89767e-07	3.05335e-05	DEseq2
ENSMUSG00000028452	Vcp	4	42979963	43000507	-1	-1.58017	0.00670503	0.0467576	DEseq2
ENSMUSG00000049687	Fam109b	15	82338942	82345743	1	-1.58094	0.000338083	0.00457698	DEseq2
ENSMUSG00000024810	Il33	19	29925114	29960718	1	-1.58178	0.000283751	0.00398343	DEseq2
ENSMUSG00000040133	Gpr176	2	118277110	118373419	-1	-1.58236	4.06265e-06	0.000116719	DEseq2
ENSMUSG00000059013	Sh2d3c	2	32721055	32755512	1	-1.58242	0.00441413	0.034853	DEseq2
ENSMUSG00000041605	5730559C18Rik	1	136213531	136234264	-1	-1.58265	0.000960458	0.01066	DEseq2
ENSMUSG00000042684	Npl	1	153503015	153550045	-1	-1.58279	0.00637886	0.0450189	DEseq2
ENSMUSG00000029661	Col1a2	6	4504814	4541544	1	-1.58329	7.64163e-06	0.00019683	DEseq2
ENSMUSG00000023915	Tnfrsf21	17	43016555	43089188	1	-1.584	0.000252951	0.00360141	DEseq2
ENSMUSG00000036377	C530008M17Rik	5	76656512	76873554	1	-1.58421	0.000112511	0.00189463	DEseq2
ENSMUSG00000000901	Mmp11	10	75923222	75932502	-1	-1.58507	3.07162e-06	9.18627e-05	DEseq2
ENSMUSG00000020778	Ten1	11	116198855	116215318	1	-1.58516	0.000190471	0.00289949	DEseq2
ENSMUSG00000056214	Pard6g	18	80046895	80119640	1	-1.58556	1.22639e-06	4.06939e-05	DEseq2
ENSMUSG00000046743	Fat4	3	38886940	39011985	1	-1.58576	1.13179e-14	1.68301e-12	DEseq2
ENSMUSG00000056749	Nfil3	13	52967209	52981073	-1	-1.58671	9.48672e-05	0.00165966	DEseq2
ENSMUSG00000052889	Prkcb	7	122288751	122634402	1	-1.58735	9.75921e-07	3.32766e-05	DEseq2
ENSMUSG00000030607	Acan	7	79053483	79115099	1	-1.58793	1.78435e-05	0.000407055	DEseq2
ENSMUSG00000036646	Man1b1	2	25332338	25352212	1	-1.59001	3.83113e-11	3.25544e-09	DEseq2
ENSMUSG00000029605	Oas1b	5	120812635	120824163	1	-1.59049	0.00412087	0.0330081	DEseq2
ENSMUSG00000035493	Tgfbi	13	56609603	56639339	1	-1.59208	9.22726e-06	0.000230466	DEseq2
ENSMUSG00000022203	Efs	14	54916543	54926788	-1	-1.59258	0.00127175	0.0133929	DEseq2
ENSMUSG00000082530	Gm12168	11	46450980	46451347	-1	-1.59264	0.000748751	0.00879016	DEseq2
ENSMUSG00000042367	Gjb3	4	127325235	127330844	-1	-1.59631	0.00692796	0.0479582	DEseq2
ENSMUSG00000022844	Pdia5	16	35397313	35490873	-1	-1.59876	1.18171e-06	3.94559e-05	DEseq2
ENSMUSG00000041482	Piezo2	18	63010213	63387183	-1	-1.59878	8.66994e-05	0.00155228	DEseq2
ENSMUSG00000026589	Sec16b	1	157506728	157568425	1	-1.59915	3.43942e-05	0.000723946	DEseq2
ENSMUSG00000083646	Gm6088	X	140797396	140799934	1	-1.59938	8.22876e-06	0.000208774	DEseq2
ENSMUSG00000001247	Lsr	7	30957775	30973464	-1	-1.60581	4.81878e-06	0.00013343	DEseq2
ENSMUSG00000033022	Cdo1	18	46713205	46728342	-1	-1.60921	0.000352698	0.00471635	DEseq2
ENSMUSG00000028919	Arhgef19	4	141239499	141257564	1	-1.61002	8.88696e-05	0.00158114	DEseq2
ENSMUSG00000028347	Tmeff1	4	48585174	48663131	1	-1.61082	3.3593e-05	0.000709872	DEseq2
ENSMUSG00000038059	Smim3	18	60474193	60501983	-1	-1.61301	1.07463e-05	0.000264703	DEseq2
ENSMUSG00000031487	Brf2	8	27123832	27128632	-1	-1.61575	4.34363e-05	0.000868727	DEseq2
ENSMUSG00000052241	A930035D04Rik	6	47453776	47454320	-1	-1.61798	0.00696955	0.0481838	DEseq2
ENSMUSG00000022906	Parp9	16	35938470	35972605	1	-1.61808	0.000176489	0.00272647	DEseq2
ENSMUSG00000074480	Mex3a	3	88532395	88541396	1	-1.6199	9.14981e-11	7.1333e-09	DEseq2
ENSMUSG00000005338	Cadm3	1	173333258	173367695	-1	-1.62082	0.0019066	0.0185127	DEseq2
ENSMUSG00000033126	Ybey	10	76459569	76469114	-1	-1.62158	0.00201575	0.0192813	DEseq2
ENSMUSG00000031813	Mvb12a	8	71542930	71548024	1	-1.62271	9.33878e-10	5.9281e-08	DEseq2
ENSMUSG00000028289	Epha7	4	28813131	28967499	1	-1.62305	0.000110988	0.00187628	DEseq2
ENSMUSG00000031290	Lrch2	X	147470375	147554081	-1	-1.62542	1.35657e-05	0.000324686	DEseq2
ENSMUSG00000025246	Tbl1x	X	77511013	77662983	1	-1.62559	2.55906e-17	5.62994e-15	DEseq2
ENSMUSG00000059991	Nptx2	5	144545902	144557478	1	-1.62801	0.00347339	0.0290081	DEseq2
ENSMUSG00000000093	Tbx2	11	85832551	85841948	1	-1.62909	9.81738e-05	0.00171191	DEseq2
ENSMUSG00000000958	Slc7a7	14	54369442	54417780	-1	-1.62952	0.0060418	0.0432018	DEseq2
ENSMUSG00000092464	Gm8902	7	26245899	26247958	1	-1.63104	0.00381044	0.0311289	DEseq2
ENSMUSG00000039633	Lonrf1	8	36216064	36249516	-1	-1.63231	0.000266024	0.00376086	DEseq2
ENSMUSG00000018819	Lsp1	7	142460809	142494867	1	-1.63345	0.00364187	0.0300557	DEseq2
ENSMUSG00000055725	Paqr3	5	97082329	97111596	-1	-1.63492	0.000338529	0.00457698	DEseq2
ENSMUSG00000053552	Ebf4	2	130295169	130370481	1	-1.63566	0.00089083	0.0100469	DEseq2
ENSMUSG00000047330	Kcne4	1	78816758	78820028	1	-1.63683	0.000280469	0.00394079	DEseq2
ENSMUSG00000026042	Col5a2	1	45374321	45503282	-1	-1.63966	5.46344e-10	3.6638e-08	DEseq2
ENSMUSG00000046447	Camk2n1	4	138454314	138460123	1	-1.64182	4.33622e-05	0.000868325	DEseq2
ENSMUSG00000028033	Kcnq5	1	21398403	21961942	-1	-1.64343	0.000991256	0.0109413	DEseq2
ENSMUSG00000025665	Rps6ka6	X	111388192	111537959	-1	-1.64344	0.000718772	0.0084941	DEseq2
ENSMUSG00000052504	Epha3	16	63543538	63864158	-1	-1.6435	0.000573995	0.00708304	DEseq2
ENSMUSG00000086567	Gm2830	13	54499705	54500089	-1	-1.64611	0.000173418	0.00269351	DEseq2
ENSMUSG00000098702	1500015A07Rik	18	61726390	61735917	1	-1.64882	0.00592676	0.0426228	DEseq2
ENSMUSG00000029446	Psph	5	129765558	129787449	-1	-1.64953	1.80785e-08	8.92268e-07	DEseq2
ENSMUSG00000031558	Slit2	5	47983138	48307733	1	-1.64972	1.19032e-12	1.33683e-10	DEseq2
ENSMUSG00000049382	Krt8	15	101996711	102004342	-1	-1.65057	0.000181147	0.00278661	DEseq2
ENSMUSG00000102869	2900097C17Rik	2	156391831	156392979	-1	-1.65224	0.00307911	0.0265863	DEseq2
ENSMUSG00000005057	Sh2b2	5	136218147	136246556	-1	-1.65322	0.00157164	0.0158447	DEseq2
ENSMUSG00000041571	Sepw1	7	15917208	15922402	-1	-1.65495	1.65099e-08	8.23443e-07	DEseq2
ENSMUSG00000045917	6330416G13Rik	4	63558781	63586357	1	-1.65635	0.000460646	0.00593738	DEseq2
ENSMUSG00000031438	Rnf128	X	139563316	139673145	1	-1.65809	2.58782e-11	2.29615e-09	DEseq2
ENSMUSG00000030560	Ctsc	7	88278085	88310888	1	-1.66254	0.000133607	0.00217179	DEseq2
ENSMUSG00000005447	Pafah1b3	7	25295049	25297986	-1	-1.66408	4.03779e-05	0.000821369	DEseq2
ENSMUSG00000049775	Tmsb4x	X	167207093	167209315	-1	-1.66478	2.73611e-08	1.29622e-06	DEseq2
ENSMUSG00000008489	Elavl2	4	91250763	91400785	-1	-1.66553	5.63351e-05	0.00107964	DEseq2
ENSMUSG00000035357	Pdzrn3	6	101149609	101377897	-1	-1.66563	2.53964e-07	9.89968e-06	DEseq2
ENSMUSG00000036390	Gadd45a	6	67035096	67037457	-1	-1.66566	3.06071e-05	0.00065841	DEseq2
ENSMUSG00000068101	Cenpm	15	82233779	82244747	-1	-1.66593	2.45992e-06	7.50554e-05	DEseq2
ENSMUSG00000079362	Gbp6	5	105214907	105293695	-1	-1.66734	0.00726343	0.0497656	DEseq2
ENSMUSG00000029561	Oasl2	5	114896936	114912234	1	-1.66808	0.00718754	0.0493299	DEseq2
ENSMUSG00000029121	Crmp1	5	37241940	37292133	1	-1.66902	0.00249446	0.0226846	DEseq2
ENSMUSG00000043496	Tril	6	53815468	53820830	-1	-1.67062	9.1132e-05	0.0016101	DEseq2
ENSMUSG00000079259	Trim71	9	114507133	114564369	-1	-1.6708	0.00482231	0.0371285	DEseq2
ENSMUSG00000046223	Plaur	7	24462500	24475873	1	-1.67117	7.64335e-07	2.66853e-05	DEseq2
ENSMUSG00000058806	Col13a1	10	61838236	61979108	-1	-1.67318	0.0041639	0.0332863	DEseq2
ENSMUSG00000032500	Dclk3	9	111439081	111489118	1	-1.67356	0.00348252	0.0290692	DEseq2
ENSMUSG00000055489	Ano5	7	51511029	51598709	1	-1.67439	0.000633866	0.00768874	DEseq2
ENSMUSG00000024621	Csf1r	18	61105572	61132149	1	-1.67475	0.00169174	0.0168335	DEseq2
ENSMUSG00000047428	Dlk2	17	46297421	46303271	1	-1.67649	0.0054932	0.0404918	DEseq2
ENSMUSG00000068606	Gm4841	18	60268301	60273267	-1	-1.67717	0.00646947	0.0455102	DEseq2
ENSMUSG00000074170	Plekhf1	7	38220654	38227994	-1	-1.67736	5.5166e-08	2.48867e-06	DEseq2
ENSMUSG00000090084	Srpx	X	10037977	10117709	-1	-1.67887	0.00630168	0.0446034	DEseq2
ENSMUSG00000032796	Lama1	17	67697265	67822645	1	-1.68049	0.000777102	0.00901752	DEseq2
ENSMUSG00000040289	Hey1	3	8663359	8667256	-1	-1.68069	0.00459208	0.0358875	DEseq2
ENSMUSG00000021614	Vcan	13	89655312	89742509	-1	-1.68077	1.85106e-14	2.66923e-12	DEseq2
ENSMUSG00000078532	Nkain1	4	130531602	130574173	-1	-1.68137	2.02804e-07	8.04206e-06	DEseq2
ENSMUSG00000030930	Chst15	7	132235780	132317228	-1	-1.68369	0.00177209	0.0174815	DEseq2
ENSMUSG00000020911	Krt19	11	100140810	100148665	-1	-1.68618	7.69621e-06	0.000197446	DEseq2
ENSMUSG00000006651	Aplp1	7	30434981	30445582	-1	-1.6867	6.02899e-12	5.904e-10	DEseq2
ENSMUSG00000079507	H2-Q1	17	35320405	35325099	1	-1.68674	0.00293424	0.0255969	DEseq2
ENSMUSG00000029211	Gabra4	5	71569749	71658308	-1	-1.68798	1.8282e-05	0.000414702	DEseq2
ENSMUSG00000049502	Dtx3l	16	35926511	35939151	-1	-1.68798	0.000102261	0.00175816	DEseq2
ENSMUSG00000070462	Mesdc1	7	83879873	83884305	-1	-1.68921	2.73522e-16	5.42316e-14	DEseq2
ENSMUSG00000044576	Gareml	5	30105161	30118378	1	-1.69177	8.50997e-06	0.000215229	DEseq2
ENSMUSG00000024164	C3	17	57203970	57228136	-1	-1.69184	0.00396587	0.0320704	DEseq2
ENSMUSG00000040613	Apobec1	6	122577792	122602444	-1	-1.69269	0.00275239	0.0243813	DEseq2
ENSMUSG00000079363	Gbp4	5	105115767	105139586	-1	-1.69277	0.00572129	0.0417219	DEseq2
ENSMUSG00000079445	B3gnt7	1	86302832	86307305	1	-1.69303	3.61246e-05	0.000749562	DEseq2
ENSMUSG00000022698	Naa50	16	44139830	44163366	1	-1.69333	8.25e-16	1.50562e-13	DEseq2
ENSMUSG00000025498	Irf7	7	141262706	141266481	-1	-1.69417	0.00526614	0.0394037	DEseq2
ENSMUSG00000032491	Nradd	9	110621135	110624452	-1	-1.69478	9.33356e-10	5.9281e-08	DEseq2
ENSMUSG00000061330	Gm11361	13	28257636	28258094	1	-1.69674	1.62524e-05	0.000377187	DEseq2
ENSMUSG00000037664	Cdkn1c	7	143458350	143461050	-1	-1.6974	0.000164915	0.00258735	DEseq2
ENSMUSG00000075602	Ly6a	15	74994877	74998031	-1	-1.69752	0.00538775	0.0399111	DEseq2
ENSMUSG00000031026	Trim66	7	109449006	109508134	-1	-1.70104	0.00470759	0.036559	DEseq2
ENSMUSG00000026556	Vangl2	1	172000960	172028444	-1	-1.70162	2.05875e-08	9.92899e-07	DEseq2
ENSMUSG00000031490	Eif4ebp1	8	27260327	27275656	1	-1.70458	6.05648e-09	3.3084e-07	DEseq2
ENSMUSG00000028487	Bnc2	4	84275095	84675275	-1	-1.70588	0.000613346	0.00749646	DEseq2
ENSMUSG00000001435	Col18a1	10	77052178	77166548	-1	-1.70714	1.05737e-11	1.00482e-09	DEseq2
ENSMUSG00000045312	Lhfpl2	13	94057796	94195409	1	-1.71096	1.52884e-08	7.64898e-07	DEseq2
ENSMUSG00000038742	Angptl6	9	20873809	20879727	-1	-1.71099	0.00480654	0.0370861	DEseq2
ENSMUSG00000062309	Rpp25	9	57504102	57505447	1	-1.7115	2.30701e-05	0.000508936	DEseq2
ENSMUSG00000010095	Slc3a2	19	8706882	8723369	-1	-1.71186	2.5179e-14	3.48598e-12	DEseq2
ENSMUSG00000060519	Tor3a	1	156653617	156674356	-1	-1.71217	3.0146e-08	1.41563e-06	DEseq2
ENSMUSG00000022012	Enox1	14	77156763	77721760	1	-1.71222	0.00191629	0.0185955	DEseq2
ENSMUSG00000024500	Ppp2r2b	18	42637432	43059471	-1	-1.71251	0.000948572	0.0105866	DEseq2
ENSMUSG00000062611	Rps3a2	14	88123017	88123808	-1	-1.71361	0.00444358	0.0350166	DEseq2
ENSMUSG00000029322	Plac8	5	100553725	100572245	-1	-1.71422	0.00289015	0.0253352	DEseq2
ENSMUSG00000041642	Kif21b	1	136131389	136177998	1	-1.71519	1.06935e-05	0.000264212	DEseq2
ENSMUSG00000027188	Pamr1	2	102550012	102643041	1	-1.71689	0.000351643	0.00471154	DEseq2
ENSMUSG00000038884	A230050P20Rik	9	20868642	20874307	1	-1.71769	3.29796e-05	0.000700598	DEseq2
ENSMUSG00000064023	Klk8	7	43797577	43803822	1	-1.71893	0.0015801	0.0159193	DEseq2
ENSMUSG00000025738	Fbxl16	17	25809085	25821244	1	-1.71936	2.31369e-06	7.10477e-05	DEseq2
ENSMUSG00000026475	Rgs16	1	153740349	153745468	1	-1.72001	0.000257299	0.00365132	DEseq2
ENSMUSG00000066607	6030419C18Rik	9	58488603	58499742	1	-1.72026	7.05665e-06	0.000183382	DEseq2
ENSMUSG00000072949	Acot1	12	84009502	84017670	1	-1.72193	0.00192111	0.0186311	DEseq2
ENSMUSG00000050931	Sgms2	3	131318985	131491411	-1	-1.72215	3.52375e-10	2.41844e-08	DEseq2
ENSMUSG00000046718	Bst2	8	71534264	71537437	-1	-1.7224	0.0013714	0.0142003	DEseq2
ENSMUSG00000019989	Enpp3	10	24773814	24836195	-1	-1.72403	0.00422025	0.0336196	DEseq2
ENSMUSG00000001761	Smo	6	29735503	29761365	1	-1.72405	6.0093e-21	2.14465e-18	DEseq2
ENSMUSG00000039542	Ncam1	9	49502136	49798925	-1	-1.72629	5.73368e-08	2.57935e-06	DEseq2
ENSMUSG00000032262	Elovl4	9	83778692	83806277	-1	-1.72906	0.000714207	0.00845259	DEseq2
ENSMUSG00000101431	Gm7901	8	75711600	75713196	-1	-1.73156	1.29619e-11	1.21028e-09	DEseq2
ENSMUSG00000057378	Ryr3	2	112631355	113217096	-1	-1.73801	0.00210411	0.0198777	DEseq2
ENSMUSG00000035692	Isg15	4	156199424	156200818	-1	-1.73916	0.0036567	0.0301317	DEseq2
ENSMUSG00000025492	Ifitm3	7	141009586	141010770	-1	-1.74095	2.01367e-07	8.00482e-06	DEseq2
ENSMUSG00000028581	Laptm5	4	130913125	130936141	1	-1.74144	0.00322101	0.027545	DEseq2
ENSMUSG00000029298	Gbp9	5	105077630	105139539	-1	-1.74256	0.000997821	0.0110062	DEseq2
ENSMUSG00000050335	Lgals3	14	47367751	47386160	1	-1.74284	1.73949e-08	8.62228e-07	DEseq2
ENSMUSG00000000838	Fmr1	X	68678541	68717963	1	-1.74449	4.95952e-15	8.04545e-13	DEseq2
ENSMUSG00000066861	Oas1g	5	120876142	120887613	-1	-1.74479	0.00328419	0.0278488	DEseq2
ENSMUSG00000040026	Saa3	7	46711998	46715676	-1	-1.74614	0.00222906	0.020789	DEseq2
ENSMUSG00000040856	Dlk1	12	109452823	109463336	1	-1.74624	0.00104256	0.0113901	DEseq2
ENSMUSG00000040502	2016-03-09	10	127055011	127060184	-1	-1.74776	1.84264e-06	5.79116e-05	DEseq2
ENSMUSG00000037321	Tap1	17	34187553	34197225	1	-1.74814	0.00179726	0.0176107	DEseq2
ENSMUSG00000015340	Cybb	X	9435252	9487771	-1	-1.75057	0.00328958	0.027879	DEseq2
ENSMUSG00000036111	Lmo1	7	109138572	109170308	-1	-1.75168	0.00231287	0.0213475	DEseq2
ENSMUSG00000021208	Ifi27l2b	12	103450898	103457223	-1	-1.75297	1.36558e-05	0.000326359	DEseq2
ENSMUSG00000028262	Clca3a2	3	144796559	144819494	-1	-1.75364	0.000536271	0.00669713	DEseq2
ENSMUSG00000079042	Apela	8	65012976	65037336	-1	-1.75387	0.000579301	0.00712918	DEseq2
ENSMUSG00000028782	Adgrb2	4	129984870	130022633	1	-1.75626	3.44971e-12	3.50142e-10	DEseq2
ENSMUSG00000037492	Zmat4	8	23636019	24156585	1	-1.75647	0.00303808	0.0263563	DEseq2
ENSMUSG00000017692	Rhbdl3	11	80300912	80355955	1	-1.76023	0.00239746	0.0220018	DEseq2
ENSMUSG00000054203	Ifi205	1	174011998	174031810	-1	-1.76091	0.00202739	0.0193579	DEseq2
ENSMUSG00000047485	Klhl34	X	157818435	157820369	1	-1.76134	0.00273032	0.0242292	DEseq2
ENSMUSG00000030499	Kctd15	7	34639014	34655509	-1	-1.76514	1.02787e-08	5.37705e-07	DEseq2
ENSMUSG00000030605	Mfge8	7	79133769	79149060	-1	-1.76516	2.06671e-22	9.76219e-20	DEseq2
ENSMUSG00000021226	Acot2	12	83987861	83993873	1	-1.76582	8.91508e-08	3.82824e-06	DEseq2
ENSMUSG00000006403	Adamts4	1	171250421	171260637	1	-1.7668	0.00068132	0.00812927	DEseq2
ENSMUSG00000020572	Nampt	12	32820335	32853369	1	-1.76784	1.67165e-12	1.81396e-10	DEseq2
ENSMUSG00000010154	Spire2	8	123332713	123369515	1	-1.76853	1.58215e-05	0.000368251	DEseq2
ENSMUSG00000012428	Steap4	5	7960457	7982213	1	-1.76931	4.66018e-06	0.000130161	DEseq2
ENSMUSG00000046169	Adamts6	13	104287873	104494763	1	-1.77118	6.52524e-05	0.00122168	DEseq2
ENSMUSG00000017400	Stac2	11	98036623	98053462	-1	-1.77319	0.00263385	0.0235784	DEseq2
ENSMUSG00000086181	C230034O21Rik	3	38874570	38888259	-1	-1.77364	3.12159e-05	0.000667547	DEseq2
ENSMUSG00000017697	Ada	2	163726584	163750239	-1	-1.77376	0.000204888	0.0030695	DEseq2
ENSMUSG00000020411	Nipal4	11	46148155	46166508	-1	-1.77727	0.000786832	0.00911321	DEseq2
ENSMUSG00000081929	Rps11-ps2	11	116382750	116383205	1	-1.78165	2.00381e-07	7.98541e-06	DEseq2
ENSMUSG00000046805	Mpeg1	19	12460779	12465284	1	-1.78307	0.00063596	0.00770251	DEseq2
ENSMUSG00000033249	Hsf4	8	105269801	105275845	1	-1.78642	0.00167599	0.0166975	DEseq2
ENSMUSG00000074194	Zfp791	8	85109647	85119637	-1	-1.78983	0.000205517	0.00307319	DEseq2
ENSMUSG00000053553	3110082I17Rik	5	139359739	139460527	-1	-1.79427	1.30758e-05	0.000314633	DEseq2
ENSMUSG00000046027	Stard5	7	83631959	83653127	1	-1.79495	1.43926e-10	1.07012e-08	DEseq2
ENSMUSG00000009687	Fxyd5	7	31032722	31042481	-1	-1.79758	2.26512e-05	0.000503152	DEseq2
ENSMUSG00000072476	Gm9008	6	76495432	76497784	-1	-1.80216	0.000226879	0.00331244	DEseq2
ENSMUSG00000020000	Moxd1	10	24223517	24302790	1	-1.80628	0.00142974	0.0146907	DEseq2
ENSMUSG00000004730	Adgre1	17	57358686	57483529	1	-1.8083	0.00186963	0.0181867	DEseq2
ENSMUSG00000073411	H2-D1	17	35262730	35267499	1	-1.80878	0.00179629	0.0176107	DEseq2
ENSMUSG00000074971	Fibin	2	110360917	110363183	-1	-1.80887	4.11556e-06	0.000117608	DEseq2
ENSMUSG00000039114	Nrn1	13	36725625	36734477	-1	-1.80995	0.0018427	0.0180015	DEseq2
ENSMUSG00000030774	Pak1	7	97842935	97912381	1	-1.8134	7.95781e-09	4.28867e-07	DEseq2
ENSMUSG00000050896	Rtn4rl2	2	84871924	84886710	-1	-1.81388	0.000182706	0.00280521	DEseq2
ENSMUSG00000025355	Mmp19	10	128790953	128800824	1	-1.81487	1.29596e-08	6.60734e-07	DEseq2
ENSMUSG00000079491	H2-T10	17	36115876	36121465	-1	-1.81503	0.000118276	0.00196638	DEseq2
ENSMUSG00000025422	Agap2	10	127078907	127093169	1	-1.82025	0.000747762	0.00879016	DEseq2
ENSMUSG00000029436	Mmp17	5	129584169	129611099	1	-1.82362	3.82118e-06	0.000110773	DEseq2
ENSMUSG00000041827	Oasl1	5	114923240	114937915	1	-1.82537	0.00130059	0.0136252	DEseq2
ENSMUSG00000015652	Steap1	5	5736317	5749326	-1	-1.82632	2.55931e-05	0.000559979	DEseq2
ENSMUSG00000070720	Tmem200b	4	131921771	131923140	1	-1.82871	5.07832e-05	0.000989779	DEseq2
ENSMUSG00000036502	Tmem255a	X	38196573	38252439	-1	-1.82977	0.000803133	0.00924573	DEseq2
ENSMUSG00000042485	Mustn1	14	30879257	30881608	1	-1.83024	0.000294318	0.00408182	DEseq2
ENSMUSG00000030107	Usp18	6	121245906	121270917	1	-1.83458	0.00144248	0.0147933	DEseq2
ENSMUSG00000041120	Nbl1	4	139082284	139092993	-1	-1.83984	1.75622e-16	3.5256e-14	DEseq2
ENSMUSG00000023806	Rsph3b	17	6904716	6948356	-1	-1.84079	8.115e-05	0.00147096	DEseq2
ENSMUSG00000029651	Mtus2	5	147957320	148316065	1	-1.84274	9.25346e-16	1.65123e-13	DEseq2
ENSMUSG00000041420	Meis3	7	16175090	16186504	1	-1.84785	1.51124e-09	9.15867e-08	DEseq2
ENSMUSG00000068246	Apol9b	15	77729121	77736381	1	-1.85091	0.000132798	0.00216082	DEseq2
ENSMUSG00000096727	Psmb9	17	34181988	34187764	-1	-1.8529	0.00119571	0.0127596	DEseq2
ENSMUSG00000022754	Tmem45a	16	56805161	56886166	-1	-1.85752	9.23382e-09	4.87813e-07	DEseq2
ENSMUSG00000018861	Fdxr	11	115268024	115277050	-1	-1.85807	6.02781e-07	2.18033e-05	DEseq2
ENSMUSG00000005667	Mthfd2	6	83305691	83325908	-1	-1.85888	7.58287e-22	3.12259e-19	DEseq2
ENSMUSG00000028444	Cntfr	4	41657498	41697089	-1	-1.86175	0.000651815	0.00785897	DEseq2
ENSMUSG00000053398	Phgdh	3	98313170	98339990	-1	-1.86633	5.08651e-11	4.23261e-09	DEseq2
ENSMUSG00000027737	Slc7a11	3	49892526	50443614	-1	-1.86741	4.41474e-06	0.000125266	DEseq2
ENSMUSG00000035929	H2-Q4	17	35379617	35385290	1	-1.86991	1.50861e-06	4.8749e-05	DEseq2
ENSMUSG00000036862	Dchs1	7	105752989	105787654	-1	-1.87368	5.47182e-16	1.03385e-13	DEseq2
ENSMUSG00000031700	Gpt2	8	85492576	85527560	1	-1.87485	8.30153e-15	1.29439e-12	DEseq2
ENSMUSG00000033910	Gucy1a3	3	82092427	82145789	-1	-1.8754	4.02057e-14	5.33639e-12	DEseq2
ENSMUSG00000072620	Slfn2	11	83065112	83070678	1	-1.87616	4.50555e-05	0.00089432	DEseq2
ENSMUSG00000033327	Tnxb	17	34670535	34719815	1	-1.87713	4.25704e-07	1.59739e-05	DEseq2
ENSMUSG00000070802	Pnmal2	7	16944682	16948828	1	-1.87881	1.63938e-05	0.000379372	DEseq2
ENSMUSG00000081664	Gm15544	7	80429210	80430740	1	-1.88109	0.000126218	0.00207266	DEseq2
ENSMUSG00000045382	Cxcr4	1	128588199	128592293	-1	-1.88329	0.00077191	0.00897674	DEseq2
ENSMUSG00000024640	Psat1	19	15904678	15947337	-1	-1.88419	2.60485e-22	1.19526e-19	DEseq2
ENSMUSG00000087179	Gm14230	2	156833049	156839892	-1	-1.88478	4.62018e-07	1.71698e-05	DEseq2
ENSMUSG00000033538	Casp4	9	5308828	5336783	1	-1.8862	1.88005e-05	0.000424663	DEseq2
ENSMUSG00000027239	Mdk	2	91929805	91932297	-1	-1.88767	2.00196e-06	6.2309e-05	DEseq2
ENSMUSG00000026443	Lrrn2	1	132880273	132940005	1	-1.89349	9.23395e-05	0.00162869	DEseq2
ENSMUSG00000059921	Unc5c	3	141465216	141834924	1	-1.89464	1.46482e-06	4.7718e-05	DEseq2
ENSMUSG00000036856	Wnt4	4	137277489	137299726	1	-1.89489	4.98874e-05	0.00097472	DEseq2
ENSMUSG00000058152	Chsy3	18	59175401	59410446	1	-1.897	0.000174942	0.00270672	DEseq2
ENSMUSG00000081159	Gm6023	X	36213524	36214129	-1	-1.90531	0.000268456	0.00378859	DEseq2
ENSMUSG00000022321	Cdh10	15	18818947	19014236	1	-1.90751	3.49345e-05	0.00073053	DEseq2
ENSMUSG00000073555	Gm4951	18	60212080	60247820	1	-1.90795	0.000695877	0.0082539	DEseq2
ENSMUSG00000046204	Pnma2	14	66911170	66920054	1	-1.90947	0.000241715	0.00349095	DEseq2
ENSMUSG00000035934	Pknox2	9	36890982	37147322	-1	-1.91034	1.9393e-11	1.76961e-09	DEseq2
ENSMUSG00000050395	Tnfsf15	4	63727084	63745113	-1	-1.9177	2.55395e-05	0.000559569	DEseq2
ENSMUSG00000043811	Rtn4r	16	18127642	18152408	1	-1.91875	0.000207981	0.0030985	DEseq2
ENSMUSG00000075012	Fjx1	2	102449366	102452499	-1	-1.92044	2.16776e-10	1.56118e-08	DEseq2
ENSMUSG00000001131	Timp1	X	20870166	20874735	1	-1.92133	2.48981e-08	1.18654e-06	DEseq2
ENSMUSG00000029659	Medag	5	149411749	149431723	1	-1.92195	5.75319e-08	2.5809e-06	DEseq2
ENSMUSG00000054256	Msi1	5	115429599	115455698	1	-1.92303	5.93972e-05	0.00113024	DEseq2
ENSMUSG00000031383	Dusp9	X	73639419	73643514	1	-1.92654	3.36663e-05	0.000710487	DEseq2
ENSMUSG00000069516	Lyz2	10	117277334	117282274	-1	-1.92749	6.32139e-05	0.00119297	DEseq2
ENSMUSG00000033207	Mamdc2	19	23302609	23448322	-1	-1.93035	3.93855e-15	6.52093e-13	DEseq2
ENSMUSG00000027322	Siglec1	2	131069220	131086765	-1	-1.93156	0.000461235	0.00594021	DEseq2
ENSMUSG00000046711	Hmga1	17	27556620	27563674	1	-1.93275	1.25626e-07	5.1865e-06	DEseq2
ENSMUSG00000032261	Sh3bgrl2	9	83548327	83638801	1	-1.93476	3.8097e-11	3.25544e-09	DEseq2
ENSMUSG00000049036	Tmem121	12	113185930	113189523	1	-1.93743	2.29411e-05	0.000508024	DEseq2
ENSMUSG00000031070	Mrgprf	7	145300828	145309557	1	-1.94384	0.000467003	0.00598843	DEseq2
ENSMUSG00000072621	Slfn10-ps	11	83028130	83040042	-1	-1.94765	0.000210823	0.00312921	DEseq2
ENSMUSG00000037362	Nov	15	54745702	54754039	1	-1.953	4.76651e-05	0.000938114	DEseq2
ENSMUSG00000036905	C1qb	4	136880129	136886187	-1	-1.95538	0.000431332	0.00563645	DEseq2
ENSMUSG00000025496	Drd4	7	141292006	141294999	1	-1.95903	0.000320882	0.00440459	DEseq2
ENSMUSG00000081467	Gm13337	2	22067826	22069419	1	-1.96657	3.56525e-05	0.000742643	DEseq2
ENSMUSG00000050974	Gm9847	12	14494561	14495157	1	-1.96985	0.000369463	0.00492412	DEseq2
ENSMUSG00000047878	A4galt	15	83226726	83251774	-1	-1.97012	0.000334638	0.00453526	DEseq2
ENSMUSG00000030761	Myo7a	7	98051060	98119524	-1	-1.97379	1.50245e-08	7.54044e-07	DEseq2
ENSMUSG00000018500	Adora2b	11	62248984	62266453	1	-1.97571	1.90731e-06	5.98271e-05	DEseq2
ENSMUSG00000060739	Nsa2	13	97129427	97137926	-1	-1.98092	3.58037e-10	2.44684e-08	DEseq2
ENSMUSG00000044548	Dact1	12	71309884	71320107	1	-1.98335	1.2745e-11	1.19698e-09	DEseq2
ENSMUSG00000033882	Rbm46	3	82837228	82876483	-1	-1.99014	2.7724e-05	0.000602501	DEseq2
ENSMUSG00000021388	Aspn	13	49544443	49567557	1	-1.99038	0.000287667	0.00402434	DEseq2
ENSMUSG00000019278	Dpep1	8	123186235	123201810	1	-1.99214	1.56195e-07	6.36672e-06	DEseq2
ENSMUSG00000033220	Rac2	15	78559169	78572783	-1	-1.99481	0.000193604	0.00293328	DEseq2
ENSMUSG00000034040	Wbscr17	5	130872082	131308497	-1	-2.00785	1.32143e-16	2.7208e-14	DEseq2
ENSMUSG00000027514	Zbp1	2	173206612	173218923	-1	-2.03462	0.000191499	0.00291238	DEseq2
ENSMUSG00000002997	Prkar2b	12	31958476	32061296	-1	-2.03473	2.29489e-11	2.07056e-09	DEseq2
ENSMUSG00000084215	Gm11814	4	10438815	10439743	-1	-2.04071	3.22394e-06	9.57051e-05	DEseq2
ENSMUSG00000056313	1810011O10Rik	8	24437180	24438984	-1	-2.04569	4.3235e-07	1.61478e-05	DEseq2
ENSMUSG00000026574	Dpt	1	164796644	164824266	1	-2.06063	4.18101e-05	0.000843556	DEseq2
ENSMUSG00000028270	Gbp2	3	142620602	142638008	1	-2.06626	4.12493e-08	1.89852e-06	DEseq2
ENSMUSG00000006411	Pvrl4	1	171370099	171388598	1	-2.07375	8.06977e-05	0.00146441	DEseq2
ENSMUSG00000023341	Mx2	16	97535308	97560900	1	-2.08497	3.11566e-05	0.000667168	DEseq2
ENSMUSG00000036887	C1qa	4	136895917	136898803	-1	-2.10067	8.89024e-05	0.00158114	DEseq2
ENSMUSG00000026825	Dnm1	2	32308471	32353338	-1	-2.10451	4.81453e-15	7.88993e-13	DEseq2
ENSMUSG00000071984	Fndc1	17	7738569	7827302	-1	-2.1052	2.83335e-10	1.96136e-08	DEseq2
ENSMUSG00000041324	Inhba	13	16011851	16027211	1	-2.10962	2.33375e-14	3.28772e-12	DEseq2
ENSMUSG00000049130	C5ar1	7	16246743	16259540	-1	-2.10999	8.8315e-05	0.00157593	DEseq2
ENSMUSG00000037568	Vash2	1	190947646	190979296	-1	-2.1166	1.30508e-10	9.79417e-09	DEseq2
ENSMUSG00000040010	Slc7a5	8	121881150	121907694	-1	-2.11787	1.14306e-25	7.34302e-23	DEseq2
ENSMUSG00000040675	Mthfd1l	10	3973118	4167081	1	-2.12907	9.95638e-24	5.15805e-21	DEseq2
ENSMUSG00000067058	Rps15a-ps5	5	105797321	105797713	-1	-2.13115	4.98178e-06	0.000136765	DEseq2
ENSMUSG00000027848	Olfml3	3	103722222	103738001	-1	-2.13988	1.10649e-10	8.4219e-09	DEseq2
ENSMUSG00000025403	Shmt2	10	127517123	127522444	-1	-2.13998	3.83614e-22	1.62127e-19	DEseq2
ENSMUSG00000039518	Cdsn	17	35552128	35557180	1	-2.14951	1.00094e-07	4.25268e-06	DEseq2
ENSMUSG00000006369	Fbln1	15	85205949	85286535	1	-2.15585	1.27472e-12	1.42167e-10	DEseq2
ENSMUSG00000042804	Gpr153	4	152274232	152285337	1	-2.15873	3.84213e-15	6.42756e-13	DEseq2
ENSMUSG00000073489	Ifi204	1	173747293	173766943	-1	-2.16589	4.9846e-07	1.84453e-05	DEseq2
ENSMUSG00000029752	Asns	6	7675169	7693254	-1	-2.16659	3.53716e-21	1.38553e-18	DEseq2
ENSMUSG00000021567	Nkd2	13	73818534	73847631	-1	-2.16788	2.61286e-12	2.72484e-10	DEseq2
ENSMUSG00000030827	Fgf21	7	45613907	45615490	-1	-2.17697	3.85888e-05	0.000792648	DEseq2
ENSMUSG00000026536	Mnda	1	173896345	173913046	-1	-2.19946	2.55952e-06	7.77048e-05	DEseq2
ENSMUSG00000021986	Amer2	14	60378286	60381003	1	-2.20552	3.08074e-05	0.000660571	DEseq2
ENSMUSG00000103626	Gm37358	3	14383922	14384400	-1	-2.22113	1.07817e-05	0.000265168	DEseq2
ENSMUSG00000044217	Aqp5	15	99590849	99594829	1	-2.23745	4.71568e-06	0.000131254	DEseq2
ENSMUSG00000036896	C1qc	4	136889804	136893065	-1	-2.24152	1.89236e-05	0.000426245	DEseq2
ENSMUSG00000028654	Mycl	4	122995652	123002485	1	-2.24542	7.003e-06	0.000182578	DEseq2
ENSMUSG00000027313	Chac1	2	119351229	119354381	1	-2.25218	8.00982e-20	2.38218e-17	DEseq2
ENSMUSG00000030772	Dkk3	7	112116019	112159057	-1	-2.25275	1.54235e-06	4.96397e-05	DEseq2
ENSMUSG00000035373	Ccl7	11	82045712	82047525	1	-2.26442	4.72289e-08	2.14265e-06	DEseq2
ENSMUSG00000038642	Ctss	3	95526786	95556403	1	-2.27278	6.19837e-06	0.000164539	DEseq2
ENSMUSG00000060568	Fam78b	1	167001417	167091302	1	-2.28554	1.25469e-09	7.75012e-08	DEseq2
ENSMUSG00000001864	Aif1l	2	31950139	31973442	1	-2.2916	8.60212e-15	1.31571e-12	DEseq2
ENSMUSG00000040618	Pck2	14	55540266	55550017	1	-2.3274	1.2461e-17	2.94298e-15	DEseq2
ENSMUSG00000028542	Slc6a9	4	117834506	117875198	1	-2.33298	2.39322e-17	5.4134e-15	DEseq2
ENSMUSG00000025658	Cnksr2	X	157821436	158043294	-1	-2.33679	7.34316e-07	2.59189e-05	DEseq2
ENSMUSG00000034957	Cebpa	7	35119293	35121926	1	-2.33961	1.38292e-08	6.9623e-07	DEseq2
ENSMUSG00000004791	Pgf	12	85166639	85177296	-1	-2.34094	7.44071e-06	0.00019305	DEseq2
ENSMUSG00000089901	Gm8113	14	43925390	43933411	1	-2.3416	7.01583e-06	0.000182616	DEseq2
ENSMUSG00000054136	Adm2	15	89322972	89324728	1	-2.34683	4.14317e-06	0.000118046	DEseq2
ENSMUSG00000043719	Col6a6	9	105687809	105828160	-1	-2.37499	5.68684e-07	2.07099e-05	DEseq2
ENSMUSG00000027408	Cpxm1	2	130390775	130397574	-1	-2.3812	8.00078e-11	6.32968e-09	DEseq2
ENSMUSG00000007888	Crlf1	8	70493158	70504081	1	-2.38946	3.39404e-07	1.28861e-05	DEseq2
ENSMUSG00000028339	Col15a1	4	47208161	47313167	1	-2.41836	3.5401e-06	0.000104128	DEseq2
ENSMUSG00000020256	Aldh1l2	10	83487450	83534140	-1	-2.42694	4.42507e-19	1.18444e-16	DEseq2
ENSMUSG00000079017	Ifi27l2a	12	103442167	103443680	-1	-2.44102	5.87387e-12	5.78738e-10	DEseq2
ENSMUSG00000034612	Chst11	10	82985498	83195900	1	-2.44104	1.18836e-12	1.33683e-10	DEseq2
ENSMUSG00000052776	Oas1a	5	120896256	120907521	-1	-2.46492	3.44806e-07	1.30603e-05	DEseq2
ENSMUSG00000024600	Slc27a6	18	58556257	58612773	1	-2.47809	1.91855e-08	9.38791e-07	DEseq2
ENSMUSG00000004885	Crabp2	3	87948666	87953376	1	-2.48589	1.22588e-06	4.06939e-05	DEseq2
ENSMUSG00000074934	Grem1	2	113746164	113758646	-1	-2.49342	3.77212e-07	1.42207e-05	DEseq2
ENSMUSG00000026535	Ifi202b	1	173962568	173982744	-1	-2.49381	1.31123e-12	1.4523e-10	DEseq2
ENSMUSG00000029838	Ptn	6	36714929	36810220	-1	-2.56163	4.50139e-21	1.72124e-18	DEseq2
ENSMUSG00000059173	Pde1a	2	79834453	80129458	-1	-2.60003	1.87705e-21	7.53637e-19	DEseq2
ENSMUSG00000096606	Gm4980	7	99624082	99627103	-1	-2.60025	1.67809e-07	6.78844e-06	DEseq2
ENSMUSG00000033066	Gas7	11	67455437	67688990	1	-2.67035	1.24833e-20	4.17672e-18	DEseq2
ENSMUSG00000028972	Car6	4	150187015	150201332	-1	-2.69494	1.90248e-07	7.63846e-06	DEseq2
ENSMUSG00000082978	Rpsa-ps11	4	59162268	59163156	-1	-2.70706	1.0934e-07	4.56104e-06	DEseq2
ENSMUSG00000030162	Olr1	6	129485244	129507165	-1	-2.70741	1.82321e-19	4.96285e-17	DEseq2
ENSMUSG00000030268	Bcat1	6	144993835	145076184	-1	-2.72023	9.33869e-14	1.16263e-11	DEseq2
ENSMUSG00000031825	Crispld2	8	119992438	120052793	1	-2.76072	5.90613e-08	2.64213e-06	DEseq2
ENSMUSG00000028179	Cth	3	157894248	157925077	-1	-2.78078	4.73676e-10	3.22341e-08	DEseq2
ENSMUSG00000024338	Psmb8	17	34197721	34201454	1	-2.80908	1.24899e-08	6.38816e-07	DEseq2
ENSMUSG00000045288	Ush1g	11	115315192	115322041	-1	-2.85267	3.68425e-08	1.72003e-06	DEseq2
ENSMUSG00000025650	Col7a1	9	108953586	108984875	1	-2.89387	1.14585e-19	3.28614e-17	DEseq2
ENSMUSG00000032715	Trib3	2	152337422	152344032	-1	-3.11222	6.04589e-26	4.22161e-23	DEseq2
ENSMUSG00000020027	Socs2	10	95385362	95417180	-1	-3.27949	5.22059e-27	4.19214e-24	DEseq2
ENSMUSG00000031298	Adgrg2	X	160390690	160498070	1	-3.32272	5.52554e-28	4.93001e-25	DEseq2
ENSMUSG00000039252	Lgi2	5	52533517	52566462	-1	-3.60024	8.08921e-14	1.02293e-11	DEseq2
ENSMUSG00000090958	Lrrc32	7	98494222	98501831	1	-3.62892	1.83184e-12	1.96129e-10	DEseq2
ENSMUSG00000031297	Slc7a3	X	101079210	101086020	-1	-3.63598	7.34929e-21	2.56586e-18	DEseq2
ENSMUSG00000026204	Ptprn	1	75247027	75264502	-1	-3.69639	2.34046e-24	1.34242e-21	DEseq2
ENSMUSG00000004099	Dnmt1	9	20907206	20959888	-1	-3.87725	2.98325e-61	1.19777e-57	DEseq2
ENSMUSG00000044951	Mylk4	13	32700827	32783954	-1	29.4959	9.59e-46	1.52e-42	EdgeR
ENSMUSG00000092837	Rpph1	14	50807449	50807767	-1	20.3752	3.8e-37	4.17e-34	EdgeR
ENSMUSG00000088025	Rprl3	8	3803069	3803358	-1	20.2432	2.58e-24	1.41e-21	EdgeR
ENSMUSG00000088088	Rmrp	4	43492788	43493058	-1	15.5018	3.25e-29	2.57e-26	EdgeR
ENSMUSG00000104211	Gm37985	4	12597388	12671843	1	15.4803	1.39e-05	0.000314006	EdgeR
ENSMUSG00000094655	Gm25360	1	72226240	72226430	1	14.2659	1.41e-12	1.45e-10	EdgeR
ENSMUSG00000021622	Ckmt2	13	91853387	91876885	-1	13.0773	7.09e-15	1.1e-12	EdgeR
ENSMUSG00000095891	Gm10717	9	3025417	3033289	1	11.45	0.000180783	0.00266319	EdgeR
ENSMUSG00000091028	Gm10722	9	3000922	3002330	1	10.8439	4.11e-05	0.000782921	EdgeR
ENSMUSG00000020787	P2rx1	11	72999103	73015200	1	10.1255	1.12e-30	9.98e-28	EdgeR
ENSMUSG00000097312	Gm26870	9	3000282	3038313	-1	9.92137	0.000129816	0.00202316	EdgeR
ENSMUSG00000065037	Rn7sk	9	78175303	78175633	-1	9.85805	1.06e-50	2.17e-47	EdgeR
ENSMUSG00000095280	Gm21738	14	19415857	19418930	-1	9.35217	0.000377138	0.00489353	EdgeR
ENSMUSG00000075014	Gm10800	2	98666547	98667301	-1	8.96861	0.00216167	0.0196967	EdgeR
ENSMUSG00000095547	Gm10719	9	3017408	3021593	1	8.83647	9.96e-05	0.00163822	EdgeR
ENSMUSG00000041653	Pnpla3	15	84167816	84189512	1	8.75066	1.23e-19	3.91e-17	EdgeR
ENSMUSG00000061816	Myl1	1	66924295	66945404	-1	8.46313	1.82e-11	1.56e-09	EdgeR
ENSMUSG00000075015	Gm10801	2	98662237	98664083	1	8.40998	0.001901	0.0177294	EdgeR
ENSMUSG00000038403	Hfe2	3	96525172	96529210	1	7.76856	3.41e-19	9.54e-17	EdgeR
ENSMUSG00000095186	Gm10718	9	3023547	3025218	1	7.75731	0.000117331	0.00186735	EdgeR
ENSMUSG00000074445	Sprr2a3	3	92285417	92291405	1	7.67404	8.91e-15	1.33e-12	EdgeR
ENSMUSG00000096385	Gm11168	9	3003346	3006948	1	7.17082	0.000350747	0.00462687	EdgeR
ENSMUSG00000041828	Abca8a	11	110025634	110095978	-1	7.07227	9.62e-09	4.88e-07	EdgeR
ENSMUSG00000021702	Thbs4	13	92751590	92794818	-1	7.03452	8.19e-25	4.86e-22	EdgeR
ENSMUSG00000022206	Npr3	15	11839896	11905674	-1	6.72759	2.47e-31	2.35e-28	EdgeR
ENSMUSG00000098178	Yam1	17	39846958	39848788	1	6.49906	1.03e-63	1.47e-59	EdgeR
ENSMUSG00000067158	Col4a4	1	82448423	82586849	-1	6.47747	1.27e-51	3.63e-48	EdgeR
ENSMUSG00000065418	Mir322	X	53054255	53054349	-1	6.38272	2.21e-06	6.2e-05	EdgeR
ENSMUSG00000021319	Sfrp4	13	19623175	19632821	1	6.26635	7.57e-18	1.66e-15	EdgeR
ENSMUSG00000079465	Col4a3	1	82586921	82722059	1	6.24301	8.37e-51	1.99e-47	EdgeR
ENSMUSG00000029019	Nppb	4	147985788	147987205	1	6.20321	1.02e-47	1.82e-44	EdgeR
ENSMUSG00000024526	Cidea	18	67343564	67367794	1	6.19644	1.28e-14	1.87e-12	EdgeR
ENSMUSG00000005268	Prlr	15	10177238	10349180	1	6.19196	6.63e-06	0.000162543	EdgeR
ENSMUSG00000015829	Tnr	1	159523769	159931729	1	6.10983	1.7e-13	2.03e-11	EdgeR
ENSMUSG00000031519	Asb5	8	54550331	54587836	1	6.04127	6.3e-07	2.16e-05	EdgeR
ENSMUSG00000074564	Gm10720	9	3015654	3017210	1	6.00866	0.00123697	0.0125368	EdgeR
ENSMUSG00000067860	Zic3	X	58022700	58041736	1	5.95265	6.01e-12	5.6e-10	EdgeR
ENSMUSG00000000248	Clec2g	6	128934381	128984707	1	5.69869	4.66e-07	1.66e-05	EdgeR
ENSMUSG00000077928	Mir208b	14	54975700	54975776	-1	5.45497	1.23e-07	5.04e-06	EdgeR
ENSMUSG00000060093	Hist1h4a	13	23760692	23761230	-1	5.36747	3.65e-06	9.52e-05	EdgeR
ENSMUSG00000049537	Tecrl	5	83278145	83355195	-1	5.24256	1.18e-14	1.73e-12	EdgeR
ENSMUSG00000032511	Scn5a	9	119483408	119579016	-1	5.21554	4.18e-62	2.98e-58	EdgeR
ENSMUSG00000057606	Colq	14	31523082	31591343	-1	5.18327	1.01e-13	1.27e-11	EdgeR
ENSMUSG00000017607	Tns4	11	99065678	99089306	-1	5.17638	1.3e-12	1.36e-10	EdgeR
ENSMUSG00000013523	Bcas1	2	170346991	170427845	-1	5.12385	4.93e-08	2.17e-06	EdgeR
ENSMUSG00000035606	Ky	9	102505750	102546239	1	5.12015	1.9e-08	9.13e-07	EdgeR
ENSMUSG00000021903	Galnt15	14	32028989	32062197	1	5.10148	2.94e-08	1.36e-06	EdgeR
ENSMUSG00000057719	Sh3rf2	18	42053667	42158960	1	5.07933	1.24e-20	4.53e-18	EdgeR
ENSMUSG00000086324	Gm15564	16	35966752	35983230	-1	5.07001	2.09e-54	7.45e-51	EdgeR
ENSMUSG00000045539	Sprr3	3	92456502	92458720	-1	5.00797	2.23e-11	1.88e-09	EdgeR
ENSMUSG00000072902	Gm10435	11	59002910	59007293	1	4.98249	1.36e-06	4.16e-05	EdgeR
ENSMUSG00000021575	Ahrr	13	74211118	74292331	-1	4.95906	4.71e-19	1.29e-16	EdgeR
ENSMUSG00000033044	Dhrs7c	11	67798187	67816005	1	4.93897	3.36e-07	1.23e-05	EdgeR
ENSMUSG00000088246	Gm25911	1	167340369	167340424	-1	4.81721	1.28e-08	6.38e-07	EdgeR
ENSMUSG00000040170	Fmo2	1	162874317	162898726	-1	4.80541	1.94e-09	1.11e-07	EdgeR
ENSMUSG00000014453	Blk	14	63372837	63417187	-1	4.76394	6.13e-08	2.65e-06	EdgeR
ENSMUSG00000004110	Cacna1e	1	154390731	154884501	-1	4.67433	2.91e-05	0.000585599	EdgeR
ENSMUSG00000035202	Lars2	9	123366940	123462664	1	4.66323	2.68e-39	3.48e-36	EdgeR
ENSMUSG00000031312	Itgb1bp2	X	101449088	101453541	1	4.65432	3.06e-16	5.52e-14	EdgeR
ENSMUSG00000022311	Csmd3	15	47580637	48792063	-1	4.60977	6.17e-07	2.13e-05	EdgeR
ENSMUSG00000033342	Lppr5	3	117574836	117689507	1	4.58547	1.46e-10	1.04e-08	EdgeR
ENSMUSG00000001985	Grik3	4	125490700	125714173	1	4.55194	2.17e-06	6.13e-05	EdgeR
ENSMUSG00000098973	Mir6236	9	110281287	110281409	1	4.48822	1.54e-36	1.57e-33	EdgeR
ENSMUSG00000028713	Cyp4b1	4	115624725	115647723	-1	4.32941	5.07e-08	2.22e-06	EdgeR
ENSMUSG00000029228	Lnx1	5	74592447	74702912	-1	4.32053	8.5e-14	1.09e-11	EdgeR
ENSMUSG00000003476	Crhr2	6	55090049	55133016	-1	4.31548	1.33e-11	1.16e-09	EdgeR
ENSMUSG00000038670	Mybpc2	7	44501699	44524669	-1	4.29895	9.35e-08	3.93e-06	EdgeR
ENSMUSG00000090889	Gm17428	14	54976933	54977025	1	4.28198	3.82e-06	9.93e-05	EdgeR
ENSMUSG00000032735	Ablim3	18	61799395	61911852	-1	4.26378	2.05e-22	8.67e-20	EdgeR
ENSMUSG00000028475	5430416O09Rik	4	43730034	43734534	1	4.22649	1.84e-06	5.37e-05	EdgeR
ENSMUSG00000020067	Mypn	10	63115795	63203952	-1	4.21131	6.79e-15	1.06e-12	EdgeR
ENSMUSG00000058656	Samd12	15	53461621	53902537	-1	4.15876	9.4e-07	3.02e-05	EdgeR
ENSMUSG00000048070	Pirt	11	66911981	66929876	1	4.09343	7.5e-11	5.81e-09	EdgeR
ENSMUSG00000047819	Tigd4	3	84593574	84597032	1	4.02219	1.24e-06	3.85e-05	EdgeR
ENSMUSG00000023019	Gpd1	15	99717515	99725005	1	3.9838	3.87e-08	1.74e-06	EdgeR
ENSMUSG00000070570	Slc17a7	7	45163921	45176138	1	3.96378	1.49e-10	1.05e-08	EdgeR
ENSMUSG00000051747	Ttn	2	76703980	76982547	-1	3.96344	2.76e-29	2.32e-26	EdgeR
ENSMUSG00000022096	Hr	14	70552212	70573548	1	3.89731	8.92e-15	1.33e-12	EdgeR
ENSMUSG00000065503	Mir351	X	53053255	53053353	-1	3.83393	3.05e-06	8.12e-05	EdgeR
ENSMUSG00000087943	Gm24245	4	139338304	139338360	1	3.82191	1.54e-07	6.16e-06	EdgeR
ENSMUSG00000050359	Sprr1a	3	92483952	92485895	-1	3.81997	1.31e-08	6.53e-07	EdgeR
ENSMUSG00000104324	Gm37320	15	68321381	68326333	-1	3.8192	5.24e-07	1.85e-05	EdgeR
ENSMUSG00000061080	Lsamp	16	39984361	42181679	1	3.78706	8.08e-07	2.69e-05	EdgeR
ENSMUSG00000024867	Pip5k1b	19	24294794	24555872	-1	3.75312	5.86e-12	5.5e-10	EdgeR
ENSMUSG00000006362	Cbfa2t3	8	122628739	122699109	-1	3.74553	2.83e-12	2.8e-10	EdgeR
ENSMUSG00000047746	Fbxo40	16	36963460	36990467	-1	3.74541	1.26e-18	3.09e-16	EdgeR
ENSMUSG00000026971	Itgb6	2	60598292	60722643	-1	3.72266	7.89e-07	2.64e-05	EdgeR
ENSMUSG00000033208	S100b	10	76253853	76261159	1	3.71045	1.45e-05	0.000324747	EdgeR
ENSMUSG00000074923	Pak6	2	118663303	118698020	1	3.64729	1.3e-16	2.41e-14	EdgeR
ENSMUSG00000026489	Adck3	1	180165238	180199602	-1	3.6341	1.47e-13	1.8e-11	EdgeR
ENSMUSG00000028766	Alpl	4	137741733	137796384	-1	3.63246	9.76e-08	4.09e-06	EdgeR
ENSMUSG00000087172	Gm12153	11	43959089	44134987	1	3.61218	1.54e-05	0.000342013	EdgeR
ENSMUSG00000004939	Nmrk2	10	81198170	81202037	-1	3.5717	1.34e-06	4.1e-05	EdgeR
ENSMUSG00000028197	Col24a1	3	145292472	145552011	1	3.53847	2.07e-06	5.87e-05	EdgeR
ENSMUSG00000027931	Npr1	3	90450591	90465866	-1	3.52438	4.58e-11	3.65e-09	EdgeR
ENSMUSG00000095061	E030018B13Rik	7	63916857	63920539	1	3.51927	9.33e-05	0.00155007	EdgeR
ENSMUSG00000031210	Gpr165	X	96713441	96719388	1	3.4745	4.68e-05	0.000868142	EdgeR
ENSMUSG00000024411	Aqp4	18	15389394	15403684	-1	3.46585	1.08e-10	8.03e-09	EdgeR
ENSMUSG00000096967	Gm26621	15	68334715	68337430	-1	3.46363	5.78e-05	0.00103489	EdgeR
ENSMUSG00000079173	Zan	5	137378637	137477064	-1	3.45756	0.00016202	0.00244229	EdgeR
ENSMUSG00000042251	Pm20d1	1	131797381	131821473	1	3.44288	6.5e-07	2.22e-05	EdgeR
ENSMUSG00000071714	Csf2rb2	15	78282517	78305603	-1	3.43957	1.81e-07	7.16e-06	EdgeR
ENSMUSG00000027318	Adam33	2	131050591	131063814	-1	3.43951	5.08e-19	1.37e-16	EdgeR
ENSMUSG00000060212	Pcnxl2	8	125751508	125898317	-1	3.43364	1.49e-06	4.53e-05	EdgeR
ENSMUSG00000034842	Art3	5	92331827	92414628	1	3.42623	2.96e-14	4.06e-12	EdgeR
ENSMUSG00000076258	Gm23935	16	11144125	11144181	1	3.42432	6.76e-14	8.76e-12	EdgeR
ENSMUSG00000073154	9330158H04Rik	6	36209620	36390191	-1	3.40194	1.05e-05	0.000245167	EdgeR
ENSMUSG00000043122	A530016L24Rik	12	112489448	112499927	1	3.39601	0.000206349	0.00296627	EdgeR
ENSMUSG00000042717	Ppp1r3a	6	14713977	14755274	-1	3.39589	1.33e-08	6.62e-07	EdgeR
ENSMUSG00000029095	Ablim2	5	35757880	35884973	1	3.36262	5.2e-06	0.000130671	EdgeR
ENSMUSG00000025328	Padi3	4	140785365	140810648	-1	3.3536	2e-37	2.38e-34	EdgeR
ENSMUSG00000071540	3425401B19Rik	14	32659119	32685272	-1	3.34256	2.79e-09	1.53e-07	EdgeR
ENSMUSG00000058773	Hist1h1b	13	21779883	21780625	-1	3.32792	1.29e-05	0.000294336	EdgeR
ENSMUSG00000021779	Thrb	14	17660960	18038088	1	3.32689	4.56e-11	3.65e-09	EdgeR
ENSMUSG00000071226	Cecr2	6	120666369	120771190	1	3.3254	6.37e-05	0.00112794	EdgeR
ENSMUSG00000001494	Sost	11	101962458	101967015	-1	3.27539	5.62e-05	0.0010124	EdgeR
ENSMUSG00000034533	Scn10a	9	119608456	119719032	-1	3.26079	7.36e-06	0.000178892	EdgeR
ENSMUSG00000056888	Glipr1	10	111985448	112002631	-1	3.2599	3.03e-16	5.52e-14	EdgeR
ENSMUSG00000034570	Inpp5j	11	3494375	3504821	-1	3.24968	1.13e-10	8.35e-09	EdgeR
ENSMUSG00000032068	Plet1	9	50494525	50505482	1	3.24811	0.000312388	0.00422242	EdgeR
ENSMUSG00000029683	Lmod2	6	24597762	24605414	1	3.23791	5.24e-18	1.19e-15	EdgeR
ENSMUSG00000005220	Corin	5	72300025	72504473	-1	3.23055	2.39e-06	6.6e-05	EdgeR
ENSMUSG00000053886	Sh2d4a	8	68276567	68347694	1	3.22293	2.02e-10	1.38e-08	EdgeR
ENSMUSG00000026413	Pkp1	1	135871395	135919207	-1	3.21016	0.000474444	0.00592432	EdgeR
ENSMUSG00000040086	Tnni3k	3	154786291	155055407	-1	3.20681	2.02e-06	5.78e-05	EdgeR
ENSMUSG00000085289	Gm15337	18	39367038	39389425	-1	3.20498	2.06e-09	1.16e-07	EdgeR
ENSMUSG00000022512	Cldn1	16	26356642	26371841	-1	3.20314	0.000429954	0.00544506	EdgeR
ENSMUSG00000051627	Hist1h1e	13	23621755	23622502	-1	3.19053	1.31e-07	5.36e-06	EdgeR
ENSMUSG00000097184	4632428C04Rik	16	30008667	30021430	1	3.18889	0.000426031	0.00541462	EdgeR
ENSMUSG00000025488	Cox8b	7	140898943	140900446	-1	3.18054	0.00012725	0.00199527	EdgeR
ENSMUSG00000041616	Nppa	4	148000722	148002079	1	3.16372	2.3e-21	9.12e-19	EdgeR
ENSMUSG00000061482	Hist1h4d	13	23581598	23581990	1	3.15048	0.000105088	0.00171264	EdgeR
ENSMUSG00000022602	Arc	15	74669083	74672570	-1	3.14844	1.04e-09	6.23e-08	EdgeR
ENSMUSG00000060187	Lrrc10	10	117045341	117046768	1	3.14757	3.12e-12	3.04e-10	EdgeR
ENSMUSG00000007877	Tcap	11	98383811	98384953	1	3.13491	1.27e-06	3.94e-05	EdgeR
ENSMUSG00000010080	Epn3	11	94489599	94499974	-1	3.13264	1.16e-09	6.86e-08	EdgeR
ENSMUSG00000026532	Spta1	1	174172776	174248450	1	3.12792	1.36e-10	9.86e-09	EdgeR
ENSMUSG00000049313	Sorl1	9	41964720	42124297	-1	3.11634	9.13e-22	3.72e-19	EdgeR
ENSMUSG00000104140	Gm37140	1	97878382	97880065	-1	3.09092	0.000595841	0.00702787	EdgeR
ENSMUSG00000041476	Smpx	X	157698910	157752591	1	3.08893	1.36e-18	3.28e-16	EdgeR
ENSMUSG00000047842	Diras2	13	52504375	52530836	-1	3.08019	1.13e-06	3.56e-05	EdgeR
ENSMUSG00000026407	Cacna1s	1	136052750	136119822	1	3.07199	4.4e-06	0.000112553	EdgeR
ENSMUSG00000021313	Ryr2	13	11553103	12106945	-1	3.05663	6.64e-23	3.05e-20	EdgeR
ENSMUSG00000010066	Cacna2d2	9	107399612	107529343	1	3.05227	2.52e-05	0.000519198	EdgeR
ENSMUSG00000050377	Il31ra	13	112522810	112580662	-1	3.04777	4.66e-10	2.94e-08	EdgeR
ENSMUSG00000061462	Obscn	11	58994256	59136402	-1	3.04276	6.22e-20	2.11e-17	EdgeR
ENSMUSG00000038602	Slc35f1	10	52690533	53111622	1	3.03512	9.91e-08	4.14e-06	EdgeR
ENSMUSG00000022790	Igsf11	16	38901471	39027159	1	3.03399	0.000149669	0.00227778	EdgeR
ENSMUSG00000018893	Mb	15	77015489	77050670	-1	3.02181	6.93e-09	3.59e-07	EdgeR
ENSMUSG00000032503	Arpp21	9	112065091	112235938	-1	3.01955	0.00204171	0.0187475	EdgeR
ENSMUSG00000051855	Mest	6	30723547	30748465	1	3.01163	7.89e-41	1.13e-37	EdgeR
ENSMUSG00000020609	Apob	12	7977648	8016835	1	3.00237	0.000101994	0.00167369	EdgeR
ENSMUSG00000033196	Myh2	11	67171027	67197517	1	2.99743	0.000330415	0.00439936	EdgeR
ENSMUSG00000060716	Plekhh1	12	79029163	79081648	1	2.98988	2.54e-10	1.7e-08	EdgeR
ENSMUSG00000002831	Plin4	17	56100591	56109803	-1	2.98934	7e-08	2.97e-06	EdgeR
ENSMUSG00000038347	Tcte2	17	13482553	13761825	-1	2.98069	3.45e-05	0.000675924	EdgeR
ENSMUSG00000020656	Grhl1	12	24572287	24617391	1	2.97524	2.69e-07	1.01e-05	EdgeR
ENSMUSG00000064225	Paqr9	9	95559657	95568023	1	2.96984	0.00129085	0.0129905	EdgeR
ENSMUSG00000028328	Tmod1	4	46038935	46116032	1	2.96119	8.41e-13	9.16e-11	EdgeR
ENSMUSG00000093388	Gm22655	7	101881184	101881279	1	2.94699	0.00488611	0.0363814	EdgeR
ENSMUSG00000009654	Oit3	10	59422958	59441778	-1	2.94049	2.48e-07	9.44e-06	EdgeR
ENSMUSG00000035458	Tnni3	7	4518305	4524229	-1	2.93131	2.59e-12	2.6e-10	EdgeR
ENSMUSG00000068614	Actc1	2	114047282	114053548	-1	2.92868	2.4e-26	1.71e-23	EdgeR
ENSMUSG00000062760	1810041L15Rik	15	84379203	84447097	-1	2.92775	0.000325715	0.0043449	EdgeR
ENSMUSG00000053117	E330013P04Rik	19	60144675	60162591	1	2.92723	0.000134138	0.00207914	EdgeR
ENSMUSG00000045613	Chrm2	6	36388084	36528414	1	2.92313	9.77e-20	3.17e-17	EdgeR
ENSMUSG00000060470	Adgrg3	8	95017692	95045247	1	2.91938	0.00254522	0.0223284	EdgeR
ENSMUSG00000097111	Peak1os	9	56257890	56267780	1	2.90811	7.93e-12	7.2e-10	EdgeR
ENSMUSG00000079489	C030013D06Rik	14	56733657	56734954	-1	2.90726	0.00411335	0.0318611	EdgeR
ENSMUSG00000055254	Ntrk2	13	58806596	59133970	1	2.90223	9.21e-07	2.97e-05	EdgeR
ENSMUSG00000101603	Gm28730	X	53051194	53053159	-1	2.89866	0.000253896	0.00354285	EdgeR
ENSMUSG00000029843	Slc13a4	6	35267957	35308131	-1	2.89211	4.43e-05	0.00083172	EdgeR
ENSMUSG00000049134	Nrap	19	56320035	56390037	-1	2.89035	3.28e-15	5.38e-13	EdgeR
ENSMUSG00000073590	3222401L13Rik	18	37655451	37661742	1	2.88464	6.89e-12	6.3e-10	EdgeR
ENSMUSG00000074218	Cox7a1	7	30184171	30186028	1	2.86201	0.000129721	0.00202316	EdgeR
ENSMUSG00000049128	Ivl	3	92570902	92573735	-1	2.86006	7.96e-08	3.37e-06	EdgeR
ENSMUSG00000002100	Mybpc3	2	91118144	91136516	1	2.85125	7.46e-23	3.32e-20	EdgeR
ENSMUSG00000097652	Mhrt	14	54968678	54974349	1	2.82599	1.51e-06	4.57e-05	EdgeR
ENSMUSG00000001930	Vwf	6	125546774	125686679	1	2.80191	9.06e-06	0.000213968	EdgeR
ENSMUSG00000048489	8430408G22Rik	6	116650609	116652794	1	2.79636	6.24e-09	3.26e-07	EdgeR
ENSMUSG00000040136	Abcc8	7	46104523	46180033	-1	2.7885	8.99e-05	0.00150045	EdgeR
ENSMUSG00000027977	Ndst3	3	123526166	123690853	-1	2.78556	4.63e-08	2.05e-06	EdgeR
ENSMUSG00000000889	Dbh	2	27165233	27183200	1	2.78034	0.000255574	0.00356195	EdgeR
ENSMUSG00000086825	Gm15675	1	130429781	130437191	-1	2.77485	0.000339456	0.00449457	EdgeR
ENSMUSG00000026582	Sele	1	164048234	164057677	1	2.77401	1.88e-05	0.00040746	EdgeR
ENSMUSG00000037016	Frem2	3	53513938	53657355	-1	2.7707	2.33e-27	1.75e-24	EdgeR
ENSMUSG00000059854	Hydin	8	110266977	110610253	1	2.75562	0.00119391	0.0121695	EdgeR
ENSMUSG00000033576	Apol6	15	77044729	77057107	1	2.75346	0.000184048	0.0027029	EdgeR
ENSMUSG00000079588	Tmem182	1	40805601	40856887	1	2.75183	0.000113482	0.00181622	EdgeR
ENSMUSG00000025491	Ifitm1	7	140967221	140969825	1	2.75088	0.00046196	0.00580912	EdgeR
ENSMUSG00000065445	Mir143	18	61649196	61649258	-1	2.74785	0.000675929	0.00779203	EdgeR
ENSMUSG00000054034	Tceal5	X	136200948	136203876	-1	2.74678	0.00195184	0.0181122	EdgeR
ENSMUSG00000075122	Cd80	16	38458933	38486933	1	2.74081	0.000132909	0.00206457	EdgeR
ENSMUSG00000009378	Slc16a12	19	34668403	34747289	-1	2.737	2.04e-06	5.8e-05	EdgeR
ENSMUSG00000044716	Dok7	5	35056766	35087839	1	2.73459	4.51e-06	0.000115157	EdgeR
ENSMUSG00000078670	Fam174b	7	73740307	73776919	1	2.71662	3.07e-11	2.52e-09	EdgeR
ENSMUSG00000104501	Gm37736	6	72749113	72751914	-1	2.71501	0.000640456	0.00745543	EdgeR
ENSMUSG00000069892	9930111J21Rik2	11	49015874	49051242	-1	2.71382	4.85e-08	2.14e-06	EdgeR
ENSMUSG00000026639	Lamb3	1	193207699	193343878	1	2.71373	0.000416659	0.00531446	EdgeR
ENSMUSG00000036585	Fgf1	18	38838673	38929404	-1	2.70136	1.12e-09	6.63e-08	EdgeR
ENSMUSG00000039375	Wdr17	8	54629055	54887184	-1	2.69881	0.000311058	0.00421243	EdgeR
ENSMUSG00000000094	Tbx4	11	85886422	85916097	1	2.68498	0.00116896	0.0119665	EdgeR
ENSMUSG00000031204	Asb12	X	95470201	95478129	-1	2.68188	0.00104853	0.0110429	EdgeR
ENSMUSG00000003949	Hlf	11	90336536	90390895	-1	2.68009	6.19e-07	2.13e-05	EdgeR
ENSMUSG00000050808	Muc15	2	110721340	110739527	1	2.674	0.000690923	0.00792644	EdgeR
ENSMUSG00000047793	Sned1	1	93235841	93301065	1	2.67287	9.16e-14	1.17e-11	EdgeR
ENSMUSG00000040752	Myh6	14	54941981	54966927	-1	2.66539	3.35e-17	6.83e-15	EdgeR
ENSMUSG00000022766	Serpind1	16	17331371	17343575	1	2.66322	0.00127189	0.0128359	EdgeR
ENSMUSG00000044938	Klhl31	9	77636500	77660127	1	2.65085	1.78e-10	1.24e-08	EdgeR
ENSMUSG00000090210	Itga10	3	96645584	96664519	1	2.6424	2.26e-13	2.64e-11	EdgeR
ENSMUSG00000024818	Slc25a45	19	5877808	5885766	1	2.63983	2.97e-05	0.000594701	EdgeR
ENSMUSG00000026185	Igfbp5	1	72857932	72874884	-1	2.63483	1.56e-24	8.89e-22	EdgeR
ENSMUSG00000042529	Kcnj12	11	61022564	61071131	1	2.62088	0.000792284	0.00880744	EdgeR
ENSMUSG00000052565	Hist1h1d	13	23555087	23555830	1	2.60917	3.97e-05	0.000759693	EdgeR
ENSMUSG00000049709	Nlrp10	7	108921860	108930158	-1	2.60804	1e-06	3.2e-05	EdgeR
ENSMUSG00000054690	Emcn	3	137341067	137432185	1	2.6055	4.48e-05	0.000838779	EdgeR
ENSMUSG00000075307	Klhl41	2	69670120	69684230	1	2.60101	0.00167145	0.0159965	EdgeR
ENSMUSG00000043088	Il17re	6	113458484	113470758	1	2.59719	0.000571587	0.00679851	EdgeR
ENSMUSG00000016194	Hsd11b1	1	193221634	193264075	-1	2.59682	1.81e-06	5.29e-05	EdgeR
ENSMUSG00000020475	Pgam2	11	5801640	5803733	-1	2.5964	1.4e-10	1.01e-08	EdgeR
ENSMUSG00000059325	Hopx	5	77086988	77115121	-1	2.58922	3.87e-06	0.000100336	EdgeR
ENSMUSG00000019787	Trdn	10	33083483	33476709	1	2.58343	2.86e-10	1.88e-08	EdgeR
ENSMUSG00000009545	Kcnq1	7	143106362	143427042	1	2.57956	3.73e-05	0.000721227	EdgeR
ENSMUSG00000050010	Shisa3	5	67607882	67623552	1	2.57939	0.000826898	0.00914074	EdgeR
ENSMUSG00000024747	Aldh1a7	19	20692953	20727562	-1	2.57609	2.17e-06	6.13e-05	EdgeR
ENSMUSG00000031461	Myom2	8	15057653	15133541	1	2.568	7.64e-17	1.49e-14	EdgeR
ENSMUSG00000031698	Mylk3	8	85324303	85386345	-1	2.55832	1.16e-18	2.9e-16	EdgeR
ENSMUSG00000074968	Ano3	2	110655201	110950923	-1	2.55648	2e-09	1.14e-07	EdgeR
ENSMUSG00000086236	5830418P13Rik	9	103423578	103461260	1	2.55527	0.000862624	0.00944054	EdgeR
ENSMUSG00000029075	Tnfrsf4	4	156013843	156016612	1	2.5451	0.000137364	0.00211763	EdgeR
ENSMUSG00000028977	Casz1	4	148804429	148954889	1	2.53044	2.06e-19	6e-17	EdgeR
ENSMUSG00000069893	9930111J21Rik1	11	48946150	48979398	-1	2.53023	6.74e-07	2.29e-05	EdgeR
ENSMUSG00000030399	Ckm	7	19411094	19421583	1	2.52787	4.98e-08	2.18e-06	EdgeR
ENSMUSG00000025610	Map3k7cl	16	87553330	87595336	1	2.5242	3.32e-08	1.51e-06	EdgeR
ENSMUSG00000075027	4631405J19Rik	2	93027956	93044732	1	2.51584	0.00244534	0.0216588	EdgeR
ENSMUSG00000091898	Tnnc1	14	31208312	31211729	1	2.50866	1.91e-17	4e-15	EdgeR
ENSMUSG00000068859	Sp9	2	73271925	73284706	1	2.50737	0.000479827	0.0059513	EdgeR
ENSMUSG00000079243	Xirp1	9	120013755	120023598	-1	2.50661	1.19e-16	2.27e-14	EdgeR
ENSMUSG00000097507	Gm26538	18	34796895	34803484	-1	2.50586	0.00106043	0.0111444	EdgeR
ENSMUSG00000021730	Hcn1	13	117602480	117976802	1	2.50549	3.73e-11	3e-09	EdgeR
ENSMUSG00000065599	Mir23b	13	63300484	63300557	1	2.50305	0.000323222	0.00431568	EdgeR
ENSMUSG00000025776	Crispld1	1	17727045	17766344	1	2.50131	0.000774797	0.00866557	EdgeR
ENSMUSG00000030098	Grip2	6	91761509	91827250	-1	2.50102	3.05e-07	1.12e-05	EdgeR
ENSMUSG00000042429	Adora1	1	134199223	134235431	-1	2.4993	1.49e-05	0.000334015	EdgeR
ENSMUSG00000056413	Adap1	5	139271876	139325622	-1	2.48343	0.000711676	0.00811992	EdgeR
ENSMUSG00000053702	Nebl	2	17343909	17731464	-1	2.48342	1.11e-23	5.63e-21	EdgeR
ENSMUSG00000024180	Tmem8	17	26113316	26123254	1	2.47751	4.93e-07	1.75e-05	EdgeR
ENSMUSG00000028116	Myoz2	3	123006206	123035015	-1	2.47313	2.73e-09	1.5e-07	EdgeR
ENSMUSG00000024053	Emilin2	17	71252176	71310965	-1	2.46694	3.04e-05	0.000607768	EdgeR
ENSMUSG00000039110	Mycbpap	11	94501347	94521742	-1	2.46519	0.00321863	0.0267313	EdgeR
ENSMUSG00000101859	Gm29233	2	118123451	118124047	-1	2.46332	3.85e-05	0.000741158	EdgeR
ENSMUSG00000041577	Prelp	1	133910304	133921414	-1	2.46297	2.95e-06	7.91e-05	EdgeR
ENSMUSG00000038663	Fsd2	7	81533308	81566944	-1	2.461	8.78e-11	6.66e-09	EdgeR
ENSMUSG00000056328	Myh1	11	67200052	67224575	1	2.4535	1.08e-10	8.03e-09	EdgeR
ENSMUSG00000081278	Gm13186	2	3531285	3531600	1	2.45005	0.00183597	0.0172584	EdgeR
ENSMUSG00000061601	Pclo	5	14514918	14863459	1	2.44561	0.00158665	0.0154021	EdgeR
ENSMUSG00000057123	Gja5	3	96904693	97077416	1	2.4429	0.000149227	0.00227349	EdgeR
ENSMUSG00000031209	Heph	X	96455359	96574485	1	2.44192	1.48e-19	4.49e-17	EdgeR
ENSMUSG00000097233	Gm17552	19	4169566	4174284	1	2.43829	6.52e-05	0.00115048	EdgeR
ENSMUSG00000074766	Ism1	2	139678178	139758581	1	2.43453	1.18e-09	6.93e-08	EdgeR
ENSMUSG00000031448	Adprhl1	8	13221663	13254162	-1	2.42824	2.58e-06	7.06e-05	EdgeR
ENSMUSG00000044086	Lmod3	6	97238534	97252759	-1	2.42675	9.83e-06	0.000230825	EdgeR
ENSMUSG00000095306	Gm21807	8	68099492	68121527	-1	2.42474	0.000486456	0.00601781	EdgeR
ENSMUSG00000026303	Mlph	1	90915085	90951142	1	2.42071	0.00369723	0.0295198	EdgeR
ENSMUSG00000050541	Adra1b	11	43774606	43901210	-1	2.41976	2.18e-08	1.03e-06	EdgeR
ENSMUSG00000055782	Abcd2	15	91145884	91191807	-1	2.41913	4.57e-05	0.000851241	EdgeR
ENSMUSG00000062591	Tubb4a	17	57080066	57087782	-1	2.405	1.54e-05	0.000342123	EdgeR
ENSMUSG00000041757	Plekha6	1	133181321	133303435	1	2.40088	2.98e-18	6.86e-16	EdgeR
ENSMUSG00000007030	Vwa7	17	35016579	35026741	1	2.39571	0.000286853	0.00394368	EdgeR
ENSMUSG00000007122	Casq1	1	172209894	172219868	-1	2.39159	3.26e-11	2.66e-09	EdgeR
ENSMUSG00000053469	Tg	15	66670753	66850721	1	2.38994	1.78e-05	0.000387681	EdgeR
ENSMUSG00000052374	Actn2	13	12269426	12340760	-1	2.38966	1.14e-13	1.41e-11	EdgeR
ENSMUSG00000029032	Arhgef16	4	154278486	154301676	-1	2.38947	0.000317807	0.00427061	EdgeR
ENSMUSG00000042828	Trim72	7	128003989	128011393	1	2.38382	1.63e-09	9.44e-08	EdgeR
ENSMUSG00000032057	4833427G06Rik	9	51081313	51102078	-1	2.38329	0.00173079	0.016465	EdgeR
ENSMUSG00000003469	Phyhip	14	70457476	70468832	1	2.3793	0.000222331	0.00316727	EdgeR
ENSMUSG00000021061	Sptb	12	76580488	76710547	-1	2.37782	7.64e-13	8.45e-11	EdgeR
ENSMUSG00000040163	1700034J05Rik	6	146950329	146954422	-1	2.36725	0.00357514	0.0287868	EdgeR
ENSMUSG00000070605	Gm13251	4	146449023	146470292	1	2.36659	0.00385296	0.0303252	EdgeR
ENSMUSG00000026147	Col9a1	1	24177610	24252684	1	2.36565	4.55e-05	0.000848781	EdgeR
ENSMUSG00000025270	Alas2	X	150547375	150570638	1	2.36325	0.0031326	0.0262315	EdgeR
ENSMUSG00000050234	Gja4	4	127311421	127314039	-1	2.35857	1.93e-06	5.58e-05	EdgeR
ENSMUSG00000026610	Esrrg	1	187608791	188214885	1	2.358	1.03e-06	3.28e-05	EdgeR
ENSMUSG00000070867	Trabd2b	4	114406724	114615098	1	2.35629	5.23e-16	9.21e-14	EdgeR
ENSMUSG00000034295	Fhod3	18	24709445	25133500	1	2.34654	2.07e-22	8.67e-20	EdgeR
ENSMUSG00000005686	Ampd3	7	110768206	110812405	1	2.34472	1.56e-07	6.24e-06	EdgeR
ENSMUSG00000057897	Camk2b	11	5969644	6066362	-1	2.33794	2.01e-10	1.38e-08	EdgeR
ENSMUSG00000023959	Clic5	17	44188572	44280168	1	2.33671	1.69e-09	9.75e-08	EdgeR
ENSMUSG00000073867	AA474408	7	110057987	110061325	-1	2.3336	0.000390151	0.00502126	EdgeR
ENSMUSG00000102562	Gm37694	16	77685277	77687409	1	2.33284	0.00398372	0.0311446	EdgeR
ENSMUSG00000031734	Irx3	8	91798525	91801916	-1	2.33226	3.6e-08	1.63e-06	EdgeR
ENSMUSG00000022708	Zbtb20	16	42875881	43642602	1	2.32941	1.32e-23	6.29e-21	EdgeR
ENSMUSG00000024065	Ehd3	17	73804841	73832093	1	2.3257	2.29e-07	8.79e-06	EdgeR
ENSMUSG00000053024	Cntn2	1	132509427	132543256	-1	2.32491	0.000761031	0.00854512	EdgeR
ENSMUSG00000016349	Eef1a2	2	181147653	181157014	-1	2.32106	8.81e-12	7.9e-10	EdgeR
ENSMUSG00000023484	Prph	15	99055174	99058978	1	2.32011	0.00190639	0.0177681	EdgeR
ENSMUSG00000033318	Gstt2	10	75831845	75834881	-1	2.31668	0.00541959	0.0392102	EdgeR
ENSMUSG00000002007	Srpk3	X	73774405	73778925	1	2.31445	5.78e-05	0.00103489	EdgeR
ENSMUSG00000031618	Nr3c2	8	76899442	77245012	1	2.31353	0.00145458	0.0143598	EdgeR
ENSMUSG00000032648	Pygm	19	6384399	6398459	1	2.30946	2.1e-10	1.43e-08	EdgeR
ENSMUSG00000039376	Synpo2l	14	20658946	20668354	-1	2.30676	9.4e-17	1.81e-14	EdgeR
ENSMUSG00000082226	Gm715	X	60548019	60548849	1	2.3023	0.00378642	0.029947	EdgeR
ENSMUSG00000033032	Afap1l1	18	61730261	61786702	-1	2.30007	2.13e-08	1.01e-06	EdgeR
ENSMUSG00000045930	Clec14a	12	58264720	58269258	-1	2.29316	0.00260195	0.0227352	EdgeR
ENSMUSG00000047419	Cmya5	13	93040713	93144724	-1	2.29258	9.18e-11	6.93e-09	EdgeR
ENSMUSG00000090257	Gm4524	16	25956475	25960342	1	2.29153	3.47e-05	0.000679764	EdgeR
ENSMUSG00000062563	Cys1	12	24665838	24681813	-1	2.29047	1.04e-05	0.000244392	EdgeR
ENSMUSG00000078234	Klhdc7a	4	139960220	139968026	-1	2.28961	5.19e-05	0.000945623	EdgeR
ENSMUSG00000071001	Hrct1	4	43727188	43728639	1	2.28948	0.00535998	0.0390312	EdgeR
ENSMUSG00000038168	P3h2	16	25959288	26105784	-1	2.28052	7.99e-13	8.76e-11	EdgeR
ENSMUSG00000063060	Sox7	14	63943674	63950732	1	2.27896	0.000639503	0.00745042	EdgeR
ENSMUSG00000079355	Ackr4	9	104084157	104126933	-1	2.27794	0.00731452	0.048832	EdgeR
ENSMUSG00000072720	Myo18b	5	112688876	112896362	-1	2.27651	2.67e-14	3.7e-12	EdgeR
ENSMUSG00000060429	Sntb1	15	55638843	55906949	-1	2.27347	5.65e-11	4.43e-09	EdgeR
ENSMUSG00000050052	Tdrp	8	13952009	13975032	-1	2.2734	6e-17	1.19e-14	EdgeR
ENSMUSG00000027861	Casq2	3	102086415	102146514	1	2.2701	3.05e-12	3e-10	EdgeR
ENSMUSG00000097081	Gm10425	12	111426874	111430946	-1	2.26643	0.00182493	0.0171886	EdgeR
ENSMUSG00000041445	Mmrn2	14	34375504	34404287	1	2.26255	0.000586088	0.00691856	EdgeR
ENSMUSG00000029553	Tfec	6	16833373	16898441	-1	2.25741	0.00213014	0.0194592	EdgeR
ENSMUSG00000104116	Gm37296	15	68338295	68341216	-1	2.25275	0.00431529	0.033058	EdgeR
ENSMUSG00000004655	Aqp1	6	55336432	55348555	1	2.25225	3.27e-09	1.77e-07	EdgeR
ENSMUSG00000054589	Gm9949	18	62180126	62184405	1	2.25067	0.000800574	0.00888419	EdgeR
ENSMUSG00000097335	Gm26563	11	80017354	80029868	-1	2.24626	0.00280018	0.0239679	EdgeR
ENSMUSG00000065475	Mir27b	13	63300712	63300784	1	2.23258	0.00041402	0.00529025	EdgeR
ENSMUSG00000001029	Icam2	11	106377656	106388075	-1	2.22739	0.00161899	0.0156097	EdgeR
ENSMUSG00000067879	3110035E14Rik	1	9601199	9627143	1	2.21752	0.000206182	0.00296627	EdgeR
ENSMUSG00000095661	Gm8935	3	12855836	12858633	1	2.21271	0.00577579	0.0410424	EdgeR
ENSMUSG00000034818	Celf5	10	81459227	81482709	-1	2.19976	0.000139634	0.00214567	EdgeR
ENSMUSG00000063428	Ddo	10	40630011	40649931	1	2.19954	0.00085649	0.00938782	EdgeR
ENSMUSG00000043501	Lgals2	15	78850862	78855529	-1	2.19723	0.00541486	0.0392102	EdgeR
ENSMUSG00000104443	4932442E05Rik	10	118860826	118863542	1	2.19612	0.00107782	0.0113013	EdgeR
ENSMUSG00000086712	AI427809	4	53261356	53270232	-1	2.18358	0.00218532	0.0198236	EdgeR
ENSMUSG00000030306	Tmtc1	6	148232430	148444389	-1	2.18253	1.4e-06	4.25e-05	EdgeR
ENSMUSG00000038583	Pln	10	53337686	53345999	1	2.1825	5.5e-11	4.33e-09	EdgeR
ENSMUSG00000049985	Ankrd55	13	112288451	112384002	1	2.1792	0.0038564	0.0303252	EdgeR
ENSMUSG00000030376	Slc8a2	7	16130300	16160509	1	2.17626	3e-05	0.000600857	EdgeR
ENSMUSG00000026678	Rgs5	1	169655501	169695813	1	2.17542	0.00329923	0.02726	EdgeR
ENSMUSG00000047117	Ankdd1b	13	96416134	96471198	-1	2.17021	0.000381604	0.00492459	EdgeR
ENSMUSG00000056106	Gm9990	7	97720839	97722924	1	2.16801	0.000478247	0.00594578	EdgeR
ENSMUSG00000061086	Myl4	11	104550663	104595753	1	2.16594	2.05e-10	1.4e-08	EdgeR
ENSMUSG00000019996	Map7	10	20148471	20281589	1	2.16575	7.52e-05	0.001293	EdgeR
ENSMUSG00000026580	Selp	1	164115264	164150026	1	2.16555	9.93e-06	0.000232889	EdgeR
ENSMUSG00000021367	Edn1	13	42301270	42307989	1	2.1653	1.3e-16	2.41e-14	EdgeR
ENSMUSG00000055027	Smyd1	6	71213940	71322233	-1	2.16241	2.28e-12	2.32e-10	EdgeR
ENSMUSG00000056602	Fry	5	150118645	150497753	1	2.16162	1.64e-17	3.48e-15	EdgeR
ENSMUSG00000036295	Lrrn3	12	41451673	41485751	-1	2.16126	0.00136278	0.0136087	EdgeR
ENSMUSG00000001508	Sgca	11	94962791	94976327	-1	2.16052	0.00136391	0.0136104	EdgeR
ENSMUSG00000026163	Sphkap	1	83254139	83408200	-1	2.1582	4.16e-05	0.000788607	EdgeR
ENSMUSG00000030670	Cyp2r1	7	114550166	114562972	-1	2.15713	0.00267828	0.023189	EdgeR
ENSMUSG00000086095	Gm15328	18	16816407	16822783	1	2.15299	0.00161601	0.0155915	EdgeR
ENSMUSG00000038903	Ccdc68	18	69925426	69969484	1	2.15097	3.88e-06	0.000100336	EdgeR
ENSMUSG00000029167	Ppargc1a	5	51454250	51567726	-1	2.14573	8.22e-05	0.00138909	EdgeR
ENSMUSG00000009216	Fam163b	2	27110380	27142491	-1	2.1453	0.000520553	0.0063283	EdgeR
ENSMUSG00000058260	Serpina9	12	103994743	104013755	-1	2.14477	0.00116058	0.0119064	EdgeR
ENSMUSG00000020407	Upp1	11	9118103	9136170	1	2.1442	0.00353932	0.0285953	EdgeR
ENSMUSG00000019990	Pde7b	10	20398004	20725078	-1	2.14213	3.03e-07	1.12e-05	EdgeR
ENSMUSG00000067889	Sptbn2	19	4711208	4752353	1	2.14051	0.000428855	0.00544081	EdgeR
ENSMUSG00000028834	Trim63	4	134315120	134329629	1	2.1364	4.02e-10	2.57e-08	EdgeR
ENSMUSG00000024331	Dsc2	18	20030633	20059554	-1	2.13365	4.1e-07	1.48e-05	EdgeR
ENSMUSG00000039891	Txlnb	10	17796226	17845665	1	2.12834	3.62e-05	0.00070358	EdgeR
ENSMUSG00000096929	A330023F24Rik	1	194976375	195037904	1	2.12502	0.00115612	0.0118777	EdgeR
ENSMUSG00000030739	Myh14	7	44605803	44670843	-1	2.12336	0.00111107	0.0115521	EdgeR
ENSMUSG00000097324	Mir143hg	18	61649625	61665537	-1	2.12125	2.25e-07	8.68e-06	EdgeR
ENSMUSG00000063558	Aox1	1	58029931	58106413	1	2.12075	8.38e-07	2.77e-05	EdgeR
ENSMUSG00000026399	Cd55	1	130439027	130462744	-1	2.11943	9.46e-07	3.03e-05	EdgeR
ENSMUSG00000078486	Perm1	4	156215868	156221307	1	2.11867	6.05e-06	0.000149776	EdgeR
ENSMUSG00000072941	Sod3	5	52363791	52371418	1	2.11501	0.00156392	0.0152229	EdgeR
ENSMUSG00000031647	Mfap3l	8	60632827	60676729	1	2.11401	5.31e-07	1.87e-05	EdgeR
ENSMUSG00000027070	Lrp2	2	69424340	69586065	-1	2.10946	4.12e-06	0.00010591	EdgeR
ENSMUSG00000068522	Aard	15	52040107	52045722	1	2.10267	0.00479685	0.0358319	EdgeR
ENSMUSG00000034981	Parm1	5	91517615	91626894	1	2.10264	6.55e-12	6.02e-10	EdgeR
ENSMUSG00000061603	Akap6	12	52699383	53151015	1	2.09991	9.07e-21	3.4e-18	EdgeR
ENSMUSG00000018566	Slc2a4	11	69942539	69948188	-1	2.09944	0.00131649	0.0132113	EdgeR
ENSMUSG00000034845	Plvap	8	71497754	71511769	-1	2.09875	0.000427662	0.00543051	EdgeR
ENSMUSG00000001739	Cldn15	5	136966616	136975858	1	2.09715	4.09e-10	2.6e-08	EdgeR
ENSMUSG00000022519	Srl	16	4480216	4541816	-1	2.09711	3.33e-09	1.79e-07	EdgeR
ENSMUSG00000079484	Phyhd1	2	30266203	30282149	1	2.09368	1.51e-05	0.000336266	EdgeR
ENSMUSG00000032134	Muc16	9	18495455	18512885	-1	2.09108	0.00338149	0.0277101	EdgeR
ENSMUSG00000087095	Emx2os	19	59425104	59458635	-1	2.08939	0.00475035	0.0356339	EdgeR
ENSMUSG00000070803	Cited4	4	120666572	120667820	1	2.08712	1.06e-05	0.000246604	EdgeR
ENSMUSG00000086894	Gm15708	5	144277061	144280513	1	2.08613	0.00314234	0.0262968	EdgeR
ENSMUSG00000040432	Ltb4r2	14	55761428	55763229	1	2.08548	0.00109508	0.0114569	EdgeR
ENSMUSG00000036553	Sh3tc1	5	35697180	35739987	-1	2.08523	7.68e-06	0.000184965	EdgeR
ENSMUSG00000043668	Tox3	8	90247040	90348343	-1	2.08375	1.16e-05	0.000266328	EdgeR
ENSMUSG00000076281	Gm24270	9	56223715	56223771	-1	2.08317	0.00430688	0.0330194	EdgeR
ENSMUSG00000018166	Erbb3	10	128567523	128589652	-1	2.08286	0.000889144	0.00967878	EdgeR
ENSMUSG00000035237	Lcat	8	105939551	105943382	-1	2.08211	0.000702543	0.00804034	EdgeR
ENSMUSG00000026564	Dusp27	1	166098148	166127922	-1	2.08095	3.33e-15	5.4e-13	EdgeR
ENSMUSG00000092741	Mir3074-1	13	63301199	63301283	-1	2.07716	0.000803664	0.00890463	EdgeR
ENSMUSG00000021200	Asb2	12	103321142	103356001	-1	2.07516	2.73e-06	7.4e-05	EdgeR
ENSMUSG00000092397	C130080G10Rik	2	114054335	114064868	1	2.07507	0.000469573	0.0058841	EdgeR
ENSMUSG00000041361	Myzap	9	71504347	71592360	-1	2.0742	5.48e-05	0.000991909	EdgeR
ENSMUSG00000034394	Lif	11	4257557	4272514	1	2.074	1.56e-15	2.65e-13	EdgeR
ENSMUSG00000033967	Rnf225	7	12927416	12931072	1	2.07066	0.000240525	0.0033792	EdgeR
ENSMUSG00000045775	Slc16a5	11	115462474	115474398	1	2.06649	0.00069858	0.0080014	EdgeR
ENSMUSG00000030303	Far2	6	148047259	148182758	1	2.06463	0.00100999	0.0107161	EdgeR
ENSMUSG00000022803	Popdc2	16	38362209	38378216	1	2.06234	5.23e-17	1.05e-14	EdgeR
ENSMUSG00000041261	Car8	4	8143362	8239041	-1	2.06159	0.00375679	0.0298119	EdgeR
ENSMUSG00000028836	Slc30a2	4	134343181	134354484	1	2.06037	0.000122036	0.00192717	EdgeR
ENSMUSG00000095332	Gm9821	2	91945703	91947655	1	2.05706	8.05e-05	0.00136611	EdgeR
ENSMUSG00000073821	8030451A03Rik	4	63979854	64149924	1	2.05509	0.00414092	0.0320225	EdgeR
ENSMUSG00000021219	Rgs6	12	82588292	83162056	1	2.04954	0.000772042	0.00864833	EdgeR
ENSMUSG00000056492	Adgrf5	17	43389466	43459557	1	2.04207	0.00165152	0.0158697	EdgeR
ENSMUSG00000026638	Irf6	1	193153111	193172023	1	2.03944	0.00113113	0.0116968	EdgeR
ENSMUSG00000031995	St14	9	31089402	31131853	-1	2.0384	7.87e-05	0.00134268	EdgeR
ENSMUSG00000050592	Fam78a	2	32050055	32084857	-1	2.03624	5.67e-07	1.97e-05	EdgeR
ENSMUSG00000020620	Abca8b	11	109932190	109995845	-1	2.03481	5.56e-05	0.0010038	EdgeR
ENSMUSG00000096952	NA	NA	NA	NA	NA	2.03406	0.00119712	0.0121848	EdgeR
ENSMUSG00000036655	Colec11	12	28594173	28623290	-1	2.03375	0.00110562	0.0115265	EdgeR
ENSMUSG00000028860	Sytl1	4	133253090	133263113	-1	2.03304	2.08e-06	5.91e-05	EdgeR
ENSMUSG00000021696	Elovl7	13	108214404	108287105	1	2.03241	0.00028184	0.00388338	EdgeR
ENSMUSG00000045284	Dcaf12l1	X	44786570	44790197	-1	2.02652	1.35e-07	5.48e-06	EdgeR
ENSMUSG00000040694	Apobec2	17	48419231	48432728	-1	2.025	0.000106769	0.00173409	EdgeR
ENSMUSG00000102752	Gm7694	1	170298199	170306332	-1	2.02499	2.63e-11	2.21e-09	EdgeR
ENSMUSG00000007946	Phox2a	7	101818313	101822726	1	2.02033	0.00372434	0.0296515	EdgeR
ENSMUSG00000049556	Lingo1	9	56618475	56685253	-1	2.01506	9.53e-09	4.85e-07	EdgeR
ENSMUSG00000075289	Carns1	19	4164324	4175479	-1	2.01344	1.29e-06	3.97e-05	EdgeR
ENSMUSG00000032420	Nt5e	9	88327197	88372092	1	2.01232	1.52e-14	2.18e-12	EdgeR
ENSMUSG00000083563	Gm13340	2	22588103	22589647	-1	2.01114	0.00262751	0.0229164	EdgeR
ENSMUSG00000031659	Adcy7	8	88272403	88329962	1	2.00919	2.86e-11	2.37e-09	EdgeR
ENSMUSG00000052229	Gpr17	18	31942997	31949636	-1	2.00886	0.00278472	0.0238786	EdgeR
ENSMUSG00000038473	Nos1ap	1	170302668	170589861	-1	2.00771	8.88e-09	4.54e-07	EdgeR
ENSMUSG00000048582	Gja3	14	57035608	57058030	-1	2.00555	0.00122847	0.0124594	EdgeR
ENSMUSG00000025551	Fgf14	14	123977907	124677127	-1	2.00333	0.000855703	0.00938782	EdgeR
ENSMUSG00000027217	Tspan18	2	93201760	93334505	-1	1.99835	1.01e-15	1.76e-13	EdgeR
ENSMUSG00000031780	Ccl17	8	94810453	94812035	1	1.99829	0.00657339	0.045309	EdgeR
ENSMUSG00000038781	Stap2	17	55997081	56005570	-1	1.99572	0.00031805	0.00427061	EdgeR
ENSMUSG00000045005	Fzd5	1	64730558	64737751	-1	1.99567	1.83e-11	1.56e-09	EdgeR
ENSMUSG00000003134	Tbc1d8	1	39371492	39478755	-1	1.99553	1.57e-05	0.000346067	EdgeR
ENSMUSG00000022508	Bcl6	16	23965052	23988852	-1	1.99246	2.04e-08	9.71e-07	EdgeR
ENSMUSG00000046318	Ccbe1	18	66045302	66302739	-1	1.99218	3.64e-05	0.000706938	EdgeR
ENSMUSG00000031785	Adgrg1	8	94977109	95014208	1	1.98937	0.000100008	0.001643	EdgeR
ENSMUSG00000028555	Ttc39a	4	109406623	109444745	1	1.98857	0.000184803	0.0027112	EdgeR
ENSMUSG00000049872	Fam26e	10	34091352	34096519	-1	1.98758	1.69e-05	0.000369331	EdgeR
ENSMUSG00000038188	Scarf1	11	75513540	75526582	1	1.98535	0.0071126	0.0479851	EdgeR
ENSMUSG00000032495	Lrrc2	9	110951545	110984066	1	1.98452	0.000169258	0.00252734	EdgeR
ENSMUSG00000091272	Gm17641	3	68867917	68870266	-1	1.98364	0.00202902	0.018667	EdgeR
ENSMUSG00000065592	Mir145a	18	61647825	61647894	-1	1.98279	0.00324836	0.0269312	EdgeR
ENSMUSG00000031478	Nek3	8	22128283	22166435	-1	1.98132	0.000795694	0.00883691	EdgeR
ENSMUSG00000037440	Vnn1	10	23894688	23905343	1	1.98085	3.14e-12	3.04e-10	EdgeR
ENSMUSG00000102570	Gm37968	3	51489620	51492820	1	1.98009	0.00675061	0.0462806	EdgeR
ENSMUSG00000024049	Myom1	17	71019521	71126856	1	1.97844	1.83e-10	1.27e-08	EdgeR
ENSMUSG00000029695	Aass	6	23072173	23132986	-1	1.97814	0.00478996	0.0358074	EdgeR
ENSMUSG00000004473	Clec11a	7	44303770	44306959	-1	1.97709	0.00255145	0.0223625	EdgeR
ENSMUSG00000046546	Fam43a	16	30599723	30602797	1	1.97499	2.6e-10	1.73e-08	EdgeR
ENSMUSG00000033083	Tbc1d4	14	101442360	101609191	-1	1.97321	5.51e-07	1.93e-05	EdgeR
ENSMUSG00000033191	Tie1	4	118471191	118490061	-1	1.96346	0.0047423	0.0355993	EdgeR
ENSMUSG00000042286	Stab1	14	31139013	31168641	-1	1.96344	0.000310436	0.004208	EdgeR
ENSMUSG00000033419	Snap91	9	86765923	86880654	-1	1.96226	2.02e-06	5.78e-05	EdgeR
ENSMUSG00000076433	BC100451	11	118332360	118342500	-1	1.96035	0.00253111	0.0222526	EdgeR
ENSMUSG00000046491	C1qtnf2	11	43474276	43491525	1	1.96034	1.15e-05	0.000264576	EdgeR
ENSMUSG00000052512	Nav2	7	48908716	49610090	1	1.95003	8.79e-15	1.33e-12	EdgeR
ENSMUSG00000034723	Tmx4	2	134594185	134644145	-1	1.94431	4.54e-13	5.05e-11	EdgeR
ENSMUSG00000059852	Kcng2	18	80294546	80364254	-1	1.94036	0.000122873	0.0019361	EdgeR
ENSMUSG00000103697	Gm38020	X	103576426	103581101	-1	1.93837	0.00385887	0.0303252	EdgeR
ENSMUSG00000026840	Lamc3	2	31887291	31946539	1	1.93806	0.000792423	0.00880744	EdgeR
ENSMUSG00000029359	Tesc	5	118027743	118061878	1	1.93729	0.00501959	0.0371531	EdgeR
ENSMUSG00000027961	Lrrc39	3	116562973	116583134	1	1.93321	0.000553032	0.00664945	EdgeR
ENSMUSG00000041762	Gpr155	2	73341506	73386572	-1	1.93303	4.58e-05	0.00085131	EdgeR
ENSMUSG00000102336	Gm37233	1	34427002	34433264	-1	1.93059	8.69e-06	0.00020593	EdgeR
ENSMUSG00000019899	Lama2	10	26980036	27619758	-1	1.93048	0.000522627	0.00633095	EdgeR
ENSMUSG00000048120	Entpd1	19	40612366	40741602	1	1.93043	0.00345214	0.0281103	EdgeR
ENSMUSG00000038239	Hrc	7	45335290	45338973	1	1.92847	0.00722643	0.0484025	EdgeR
ENSMUSG00000021373	Cap2	13	46501848	46649642	1	1.92623	3e-11	2.47e-09	EdgeR
ENSMUSG00000027022	Xirp2	2	67446002	67526614	1	1.92536	0.000582407	0.00689767	EdgeR
ENSMUSG00000059741	Myl3	9	110741861	110769798	1	1.92006	0.000378512	0.00490244	EdgeR
ENSMUSG00000021259	Cyp46a1	12	108334377	108362231	1	1.91902	0.00304965	0.0256264	EdgeR
ENSMUSG00000009246	Trpm5	7	143069153	143094642	-1	1.91888	0.000291272	0.00398996	EdgeR
ENSMUSG00000043639	Rbm20	19	53677306	53867080	1	1.91694	5.98e-15	9.48e-13	EdgeR
ENSMUSG00000033060	Lmo7	14	101729957	101934710	1	1.91491	1.38e-17	2.98e-15	EdgeR
ENSMUSG00000042256	Ptchd4	17	42315947	42507741	1	1.91286	1.53e-06	4.63e-05	EdgeR
ENSMUSG00000038816	Ctnnal1	4	56810935	56865188	-1	1.91254	1.07e-10	8.03e-09	EdgeR
ENSMUSG00000052085	Dock8	19	24999529	25202432	1	1.90422	0.000470826	0.00588945	EdgeR
ENSMUSG00000049115	Agtr1a	13	30336441	30382867	1	1.90209	0.00167007	0.0159941	EdgeR
ENSMUSG00000031737	Irx5	8	92357796	92361456	1	1.90098	0.000316967	0.00426909	EdgeR
ENSMUSG00000044573	Acp1	12	30893326	30911612	-1	1.90087	0.00275221	0.0236777	EdgeR
ENSMUSG00000083307	AA414768	X	12936872	12938128	1	1.89989	2.14e-07	8.33e-06	EdgeR
ENSMUSG00000003283	Hck	2	153108468	153151441	1	1.89929	0.000111592	0.00179403	EdgeR
ENSMUSG00000036510	Cdh8	8	99024471	99416471	-1	1.89837	0.00420539	0.0323806	EdgeR
ENSMUSG00000070469	Adamtsl3	7	82335694	82614450	1	1.89746	2.14e-05	0.000454739	EdgeR
ENSMUSG00000038007	Acer2	4	86874396	86934822	1	1.89562	1.13e-05	0.000261521	EdgeR
ENSMUSG00000038264	Sema7a	9	57940113	57962864	1	1.8953	0.00120292	0.0122351	EdgeR
ENSMUSG00000038370	Pcp4l1	1	171173262	171196268	-1	1.89452	0.00162915	0.0156834	EdgeR
ENSMUSG00000031170	Slc38a5	X	8271133	8280179	1	1.89238	0.00324349	0.0269221	EdgeR
ENSMUSG00000063063	Ctnna2	6	76881637	77979699	-1	1.89225	0.00440727	0.0336624	EdgeR
ENSMUSG00000086746	Gm15222	14	46387519	46389282	1	1.89165	0.00476443	0.0356865	EdgeR
ENSMUSG00000062960	Kdr	5	75932827	75978458	-1	1.89047	0.0010355	0.0109461	EdgeR
ENSMUSG00000101599	Gm20342	1	63117118	63126837	1	1.8883	0.000604618	0.00710787	EdgeR
ENSMUSG00000050926	Dcaf12l2	X	44365458	44368342	-1	1.88675	1.14e-05	0.000263174	EdgeR
ENSMUSG00000060600	Eno3	11	70657202	70662513	1	1.88638	2.2e-07	8.52e-06	EdgeR
ENSMUSG00000032338	Hcn4	9	58823512	58860955	1	1.88541	8.26e-07	2.73e-05	EdgeR
ENSMUSG00000019810	Fuca2	10	13499540	13519035	1	1.87736	2.63e-13	3.01e-11	EdgeR
ENSMUSG00000025283	Sat1	X	155213132	155216449	-1	1.87706	5.56e-14	7.41e-12	EdgeR
ENSMUSG00000096992	Gm26788	1	34165856	34178446	-1	1.87371	0.00427069	0.0328125	EdgeR
ENSMUSG00000039629	Strip2	6	29917012	29959681	1	1.87275	3.07e-08	1.41e-06	EdgeR
ENSMUSG00000042010	Acacb	5	114146535	114250761	1	1.87233	2.21e-05	0.000465381	EdgeR
ENSMUSG00000024803	Ankrd1	19	36111965	36119844	-1	1.87066	3.47e-14	4.66e-12	EdgeR
ENSMUSG00000028518	Prkaa2	4	105029874	105109890	-1	1.87002	3.09e-14	4.19e-12	EdgeR
ENSMUSG00000102856	Gm37084	1	131086252	131092149	-1	1.8654	0.00402025	0.0313158	EdgeR
ENSMUSG00000019970	Sgk1	10	21882184	21999903	1	1.8653	1.74e-09	1e-07	EdgeR
ENSMUSG00000045094	Arhgef37	18	61493794	61536536	-1	1.8607	6.54e-05	0.001153	EdgeR
ENSMUSG00000004151	Etv1	12	38779380	38868215	1	1.85986	7.99e-05	0.00135998	EdgeR
ENSMUSG00000000325	Arvcf	16	18348182	18407076	1	1.85779	7.63e-09	3.93e-07	EdgeR
ENSMUSG00000061126	Cyp4f39	17	32468462	32492479	1	1.8566	0.00570602	0.0406636	EdgeR
ENSMUSG00000038763	Alpk3	7	81057600	81105612	1	1.85549	0.000278111	0.00383917	EdgeR
ENSMUSG00000023206	Il15ra	2	11705290	11734317	1	1.85521	0.000717343	0.00815734	EdgeR
ENSMUSG00000090066	1110002E22Rik	3	138065052	138081506	1	1.85485	1.24e-06	3.85e-05	EdgeR
ENSMUSG00000021798	Ldb3	14	34526699	34588681	-1	1.85467	3.31e-07	1.21e-05	EdgeR
ENSMUSG00000035407	Kank4	4	98754898	98817537	-1	1.85324	2.07e-05	0.000442684	EdgeR
ENSMUSG00000003518	Dusp3	11	101971143	101987013	-1	1.85249	6.53e-12	6.02e-10	EdgeR
ENSMUSG00000032554	Trf	9	103204001	103230444	-1	1.8446	0.00267161	0.0231594	EdgeR
ENSMUSG00000027200	Sema6d	2	124089969	124667770	1	1.84413	1.04e-09	6.23e-08	EdgeR
ENSMUSG00000020717	Pecam1	11	106654217	106750628	-1	1.8423	0.00420081	0.0323705	EdgeR
ENSMUSG00000041559	Fmod	1	134037254	134048277	1	1.8418	1.16e-15	1.99e-13	EdgeR
ENSMUSG00000025795	Rassf3	10	121410350	121476250	-1	1.83641	1.15e-10	8.43e-09	EdgeR
ENSMUSG00000032232	Cgnl1	9	71626509	71771602	-1	1.83564	4.5e-10	2.85e-08	EdgeR
ENSMUSG00000028476	Reck	4	43875530	43944806	1	1.83508	1.02e-09	6.14e-08	EdgeR
ENSMUSG00000046807	Lrrc75b	10	75550125	75560330	-1	1.83133	4.06e-07	1.47e-05	EdgeR
ENSMUSG00000030283	St8sia1	6	142821545	142964452	-1	1.83112	0.000670246	0.00773277	EdgeR
ENSMUSG00000034308	Sdr42e1	8	117661399	117673689	-1	1.8307	0.00521269	0.0382371	EdgeR
ENSMUSG00000097316	Gm10516	1	192136896	192151026	1	1.83068	0.002546	0.0223284	EdgeR
ENSMUSG00000040918	Slc19a2	1	164249046	164265385	1	1.82975	3.39e-13	3.84e-11	EdgeR
ENSMUSG00000031137	Fgf13	X	59062145	59568071	-1	1.82906	1.21e-05	0.000277134	EdgeR
ENSMUSG00000024087	Cyp1b1	17	79706953	79715041	-1	1.8239	3.6e-07	1.31e-05	EdgeR
ENSMUSG00000039384	Dusp10	1	184013302	184075636	1	1.82351	1.62e-05	0.000355682	EdgeR
ENSMUSG00000047643	Gm5454	13	103356250	103357704	1	1.82222	0.00226501	0.0204166	EdgeR
ENSMUSG00000104453	Gm37829	7	81530309	81532521	-1	1.82195	0.000901426	0.00976773	EdgeR
ENSMUSG00000103593	Gm37352	8	84200869	84203049	1	1.81926	0.00114657	0.0118048	EdgeR
ENSMUSG00000090386	Mir99ahg	16	77236317	77691403	1	1.81793	3.87e-05	0.00074446	EdgeR
ENSMUSG00000024713	Pcsk5	19	17432832	17837632	-1	1.81783	4.1e-12	3.92e-10	EdgeR
ENSMUSG00000024190	Dusp1	17	26505590	26508519	-1	1.81517	1.56e-12	1.6e-10	EdgeR
ENSMUSG00000044365	Cxxc4	3	134236484	134262161	1	1.81472	0.000230647	0.00326941	EdgeR
ENSMUSG00000032925	Itgbl1	14	123659971	123975618	1	1.81392	9.88e-07	3.16e-05	EdgeR
ENSMUSG00000039601	Rcan2	17	43801851	44039516	1	1.81204	2.96e-10	1.94e-08	EdgeR
ENSMUSG00000045838	A430105I19Rik	2	118754158	118762661	-1	1.8117	1.27e-11	1.11e-09	EdgeR
ENSMUSG00000028414	Fktn	4	53713998	53765785	1	1.81122	8.57e-13	9.26e-11	EdgeR
ENSMUSG00000070473	Cldn3	5	134986214	134987472	1	1.80721	0.00224618	0.0203111	EdgeR
ENSMUSG00000062980	Cped1	6	21985916	22256404	1	1.80633	9.41e-05	0.00156264	EdgeR
ENSMUSG00000086006	Gm13293	2	11339488	11344111	1	1.80558	0.00331574	0.0273309	EdgeR
ENSMUSG00000041144	Dnah7b	1	46066315	46373546	1	1.8024	0.00358365	0.0288079	EdgeR
ENSMUSG00000025892	Gria4	9	4417899	4796234	-1	1.80186	2.12e-05	0.000452225	EdgeR
ENSMUSG00000042073	Abhd14b	9	106447788	106452922	1	1.79237	0.000491727	0.00607101	EdgeR
ENSMUSG00000048572	Tmem252	19	24674008	24679661	1	1.7911	0.00317194	0.0264643	EdgeR
ENSMUSG00000052353	Cemip	7	83932857	84086502	-1	1.78923	2.33e-06	6.5e-05	EdgeR
ENSMUSG00000036564	Ndrg4	8	95676980	95715119	1	1.78706	0.000200229	0.00289487	EdgeR
ENSMUSG00000040447	Spns2	11	72451638	72489904	-1	1.78491	7.28e-07	2.46e-05	EdgeR
ENSMUSG00000038540	Tmc3	7	83584927	83625614	1	1.78327	0.00385032	0.0303252	EdgeR
ENSMUSG00000037887	Dusp8	7	142079490	142095843	-1	1.78302	1.89e-08	9.13e-07	EdgeR
ENSMUSG00000028373	Astn2	4	65380803	66404611	-1	1.7804	0.00153418	0.0149933	EdgeR
ENSMUSG00000031871	Cdh5	8	104101625	104144502	1	1.77921	0.00222082	0.02012	EdgeR
ENSMUSG00000031790	Mmp15	8	95352268	95374293	1	1.77883	6.99e-05	0.00121396	EdgeR
ENSMUSG00000039005	Tlr4	4	66827584	66930284	1	1.77872	2.73e-07	1.02e-05	EdgeR
ENSMUSG00000041731	Pgm5	19	24683016	24861855	-1	1.77729	2.73e-07	1.02e-05	EdgeR
ENSMUSG00000046699	Slitrk4	X	64264885	64276996	-1	1.77673	2.7e-05	0.000550784	EdgeR
ENSMUSG00000038963	Slco4a1	2	180456245	180474867	1	1.77612	0.000270038	0.00373858	EdgeR
ENSMUSG00000044026	Slc35g1	19	38395980	38405607	1	1.77178	0.000521882	0.00633095	EdgeR
ENSMUSG00000069601	Ank3	10	69533772	70027438	1	1.77013	8.33e-12	7.52e-10	EdgeR
ENSMUSG00000087370	Tmem170b	13	41606216	41641347	1	1.7698	4.92e-12	4.68e-10	EdgeR
ENSMUSG00000035916	Ptprq	10	107517049	107720051	-1	1.76939	1.47e-10	1.05e-08	EdgeR
ENSMUSG00000020251	Glt8d2	10	82650433	82690650	-1	1.76892	0.0023492	0.0210028	EdgeR
ENSMUSG00000022594	Lynx1	15	74747852	74753046	-1	1.76596	2.93e-09	1.6e-07	EdgeR
ENSMUSG00000031189	Aff2	X	69360294	69868037	1	1.76267	2.51e-10	1.69e-08	EdgeR
ENSMUSG00000032849	Abcc4	14	118482692	118706219	-1	1.76155	0.00010505	0.00171264	EdgeR
ENSMUSG00000020173	Cobl	11	12236608	12464960	-1	1.76033	3.01e-07	1.11e-05	EdgeR
ENSMUSG00000032006	Pdgfd	9	6168612	6378843	1	1.75968	2.3e-09	1.28e-07	EdgeR
ENSMUSG00000059401	Mamld1	X	71050256	71156056	1	1.75912	7.87e-10	4.83e-08	EdgeR
ENSMUSG00000032224	Fam81a	9	70089310	70142560	-1	1.75896	0.00379596	0.0300058	EdgeR
ENSMUSG00000049690	Nckap5	1	125913620	126830799	-1	1.7574	0.00017369	0.00258666	EdgeR
ENSMUSG00000033871	Ppargc1b	18	61298136	61400431	-1	1.75594	9.89e-05	0.00162801	EdgeR
ENSMUSG00000031965	Tbx20	9	24720812	24774303	-1	1.7546	1.72e-06	5.08e-05	EdgeR
ENSMUSG00000015579	Nkx2-5	17	26838664	26841565	-1	1.75419	1.91e-07	7.51e-06	EdgeR
ENSMUSG00000046096	BC030336	7	120677620	120734854	1	1.74999	3.45e-12	3.33e-10	EdgeR
ENSMUSG00000033826	Dnah8	17	30624354	30875264	1	1.74968	0.00249426	0.0219859	EdgeR
ENSMUSG00000025810	Nrp1	8	128359073	128505462	1	1.74484	3.89e-09	2.08e-07	EdgeR
ENSMUSG00000085396	Firre	X	50555744	50635321	-1	1.74176	0.000504665	0.00619855	EdgeR
ENSMUSG00000070509	Rgma	7	73375520	73419899	1	1.73758	2.9e-07	1.08e-05	EdgeR
ENSMUSG00000002257	Def6	17	28207778	28228608	1	1.73613	1.14e-05	0.000263386	EdgeR
ENSMUSG00000023927	Satb1	17	51736187	51833290	-1	1.736	1.66e-06	4.93e-05	EdgeR
ENSMUSG00000037335	Hand1	11	57828705	57832818	-1	1.73449	0.00214623	0.0195811	EdgeR
ENSMUSG00000031327	Chic1	X	103356476	103396092	1	1.73294	0.000230519	0.00326941	EdgeR
ENSMUSG00000027544	Nfatc2	2	168476410	168601657	-1	1.72975	0.0018504	0.0173424	EdgeR
ENSMUSG00000018740	Slc25a35	11	68968131	68974365	1	1.72842	0.00229379	0.0206109	EdgeR
ENSMUSG00000044017	Adgrd1	5	129096750	129204599	1	1.72763	0.000745477	0.00842353	EdgeR
ENSMUSG00000039652	Cpeb3	19	37021291	37208601	-1	1.72603	0.000379679	0.00490863	EdgeR
ENSMUSG00000021678	F2rl1	13	95511732	95525240	-1	1.72583	0.0023276	0.0208621	EdgeR
ENSMUSG00000032010	Usp2	9	44067021	44095627	1	1.72281	2.31e-06	6.46e-05	EdgeR
ENSMUSG00000036452	Arhgap26	18	38601534	39376284	1	1.72278	1.31e-05	0.000296932	EdgeR
ENSMUSG00000097467	Gm26737	9	44112923	44121947	1	1.72113	0.00377742	0.0298924	EdgeR
ENSMUSG00000050953	Gja1	10	56377300	56390419	1	1.71896	8.81e-13	9.44e-11	EdgeR
ENSMUSG00000031216	Stard8	X	99003248	99074728	1	1.71894	7.42e-06	0.000179549	EdgeR
ENSMUSG00000046818	Ddit4l	3	137621612	137628333	1	1.71731	1.65e-08	8.07e-07	EdgeR
ENSMUSG00000081715	Rps11-ps3	4	10946608	10947093	1	1.71627	0.00181132	0.0170943	EdgeR
ENSMUSG00000013936	Myl2	5	122100951	122113472	1	1.71397	1.98e-05	0.000427201	EdgeR
ENSMUSG00000038486	Sv2a	3	96181151	96195521	1	1.70984	4.04e-08	1.81e-06	EdgeR
ENSMUSG00000037685	Atp8a1	5	67618140	67847434	-1	1.70732	5.61e-06	0.0001397	EdgeR
ENSMUSG00000020017	Hal	10	93488768	93519304	1	1.70389	0.00332631	0.0273705	EdgeR
ENSMUSG00000026335	Pam	1	97795114	98095646	-1	1.70349	1.18e-11	1.03e-09	EdgeR
ENSMUSG00000024481	Lvrn	18	46850039	46905446	1	1.70315	0.00429344	0.0329341	EdgeR
ENSMUSG00000048924	Ccdc125	13	100669481	100697240	1	1.70232	0.00317701	0.0264782	EdgeR
ENSMUSG00000005107	Slc2a9	5	38349273	38503143	-1	1.70152	0.00523563	0.0383857	EdgeR
ENSMUSG00000020182	Ddc	11	11814101	11898144	-1	1.69966	5.31e-07	1.87e-05	EdgeR
ENSMUSG00000021182	Ccdc88c	12	100912700	101028983	-1	1.69814	0.00602829	0.0423674	EdgeR
ENSMUSG00000019851	Perp	10	18845071	18857073	1	1.69241	1.44e-05	0.00032284	EdgeR
ENSMUSG00000055296	Tmem245	4	56866923	56947437	-1	1.69233	9.84e-09	4.98e-07	EdgeR
ENSMUSG00000040666	Sh3bgr	16	96200470	96228933	1	1.68942	0.00118546	0.0120921	EdgeR
ENSMUSG00000045362	Tnfrsf26	7	143607685	143627845	-1	1.68936	0.00360039	0.0289248	EdgeR
ENSMUSG00000056004	9330182L06Rik	5	9266118	9481825	1	1.68786	0.00694743	0.0472664	EdgeR
ENSMUSG00000033730	Egr3	14	70077445	70080157	1	1.68678	0.00217631	0.0197796	EdgeR
ENSMUSG00000080316	Spaca6	17	17830719	17843009	1	1.68584	2.44e-05	0.000505539	EdgeR
ENSMUSG00000028780	Sema3c	5	17574281	17730268	1	1.68516	2.4e-06	6.63e-05	EdgeR
ENSMUSG00000024827	Gldc	19	30098449	30175418	-1	1.68405	1.36e-09	7.95e-08	EdgeR
ENSMUSG00000006356	Crip2	12	113140236	113145506	1	1.68398	2.06e-11	1.75e-09	EdgeR
ENSMUSG00000101609	Kcnq1ot1	7	143212155	143296549	-1	1.68295	5.58e-06	0.000139224	EdgeR
ENSMUSG00000026921	Egfl7	2	26580014	26593120	1	1.68268	0.00670919	0.0460645	EdgeR
ENSMUSG00000054252	Fgfr3	5	33721674	33737068	1	1.68147	0.00437908	0.033465	EdgeR
ENSMUSG00000053007	Creb5	6	53287270	53700376	1	1.68112	0.000444256	0.00561124	EdgeR
ENSMUSG00000027611	Procr	2	155751117	155755471	1	1.67989	2.33e-05	0.00048651	EdgeR
ENSMUSG00000031626	Sorbs2	8	45507788	45827906	1	1.67709	3.63e-11	2.94e-09	EdgeR
ENSMUSG00000022040	Ephx2	14	66084377	66124500	-1	1.67446	0.0060097	0.0422784	EdgeR
ENSMUSG00000040562	Gstm2	3	107981702	107986453	-1	1.67222	1.8e-08	8.72e-07	EdgeR
ENSMUSG00000097961	Gm27000	X	88759471	88760312	-1	1.67168	2.23e-05	0.000468269	EdgeR
ENSMUSG00000021895	Arhgef3	14	27238039	27403904	1	1.66933	0.000173774	0.00258666	EdgeR
ENSMUSG00000032743	D430042O09Rik	7	125707915	125874793	1	1.66874	1.08e-08	5.42e-07	EdgeR
ENSMUSG00000005803	Sqrdl	2	122765237	122809569	1	1.66753	0.00013439	0.00208078	EdgeR
ENSMUSG00000038267	Slc22a23	13	34179158	34345182	-1	1.66747	5.04e-06	0.000127184	EdgeR
ENSMUSG00000049871	Nlrc3	16	3945007	3976632	-1	1.66703	4.53e-05	0.000846961	EdgeR
ENSMUSG00000029217	Tec	5	72755716	72868483	-1	1.66678	0.0053548	0.0390186	EdgeR
ENSMUSG00000005950	P2rx5	11	73160421	73172685	1	1.66623	0.000413432	0.00529025	EdgeR
ENSMUSG00000054889	Dsp	13	38151328	38198577	1	1.66452	9.86e-10	6.01e-08	EdgeR
ENSMUSG00000074415	2610203C20Rik	9	41376397	41617772	1	1.66399	0.000645935	0.00750686	EdgeR
ENSMUSG00000055214	Pld5	1	175962306	176275312	-1	1.66342	0.00182707	0.0171974	EdgeR
ENSMUSG00000090319	Gm4462	16	20664116	20664607	1	1.66321	0.0053768	0.0390592	EdgeR
ENSMUSG00000038119	Cdon	9	35421128	35507652	1	1.66249	9.95e-08	4.15e-06	EdgeR
ENSMUSG00000053279	Aldh1a1	19	20601961	20643462	1	1.66204	7.13e-10	4.4e-08	EdgeR
ENSMUSG00000029335	Bmp3	5	98854415	98884396	1	1.65817	0.000738697	0.00836017	EdgeR
ENSMUSG00000028370	Pappa	4	65124174	65357509	1	1.65439	2.32e-07	8.88e-06	EdgeR
ENSMUSG00000027171	Prrg4	2	104830741	104849876	-1	1.65428	7.17e-05	0.00124453	EdgeR
ENSMUSG00000079685	Ulbp1	10	7444873	7473477	-1	1.65426	8.79e-07	2.87e-05	EdgeR
ENSMUSG00000075334	Rprm	2	54084093	54085552	-1	1.652	0.000162654	0.00244803	EdgeR
ENSMUSG00000021963	Sap18	14	57798180	57804980	1	1.65121	8.06e-06	0.000192782	EdgeR
ENSMUSG00000022297	Fzd6	15	39006280	39038186	1	1.649	7.92e-10	4.84e-08	EdgeR
ENSMUSG00000026888	Grb14	2	64912476	65024987	-1	1.64763	0.00148001	0.0145351	EdgeR
ENSMUSG00000029833	Trim24	6	37870811	37966296	1	1.64619	6.93e-11	5.4e-09	EdgeR
ENSMUSG00000030207	8430419L09Rik	6	135197977	135244955	1	1.64601	7.58e-05	0.00130277	EdgeR
ENSMUSG00000035299	Mid1	X	169685199	170005736	1	1.64578	3.14e-05	0.000626992	EdgeR
ENSMUSG00000102411	Gm36936	9	72728140	72730888	1	1.64512	0.0028124	0.0240581	EdgeR
ENSMUSG00000021250	Fos	12	85473890	85477273	1	1.64418	1.04e-06	3.3e-05	EdgeR
ENSMUSG00000035847	Ids	X	70343069	70365084	-1	1.64372	4.82e-09	2.55e-07	EdgeR
ENSMUSG00000044258	Ctla2a	13	60934155	60936625	-1	1.64304	0.000561288	0.00671458	EdgeR
ENSMUSG00000031762	Mt2	8	94172618	94173567	1	1.64246	0.000322009	0.00430351	EdgeR
ENSMUSG00000046329	Slc25a23	17	57043711	57059863	-1	1.64211	1.05e-06	3.32e-05	EdgeR
ENSMUSG00000005357	Slc1a6	10	78780496	78814825	1	1.64208	4.49e-07	1.61e-05	EdgeR
ENSMUSG00000025757	Hspa4l	3	40744495	40796103	1	1.64156	2.19e-09	1.22e-07	EdgeR
ENSMUSG00000056185	Snx32	19	5495278	5510489	-1	1.63946	0.000541943	0.0065437	EdgeR
ENSMUSG00000044080	S100a1	3	90511034	90514392	-1	1.63794	7.2e-06	0.000175534	EdgeR
ENSMUSG00000034449	Dhrs11	11	84820856	84828994	-1	1.63693	0.000632041	0.00738762	EdgeR
ENSMUSG00000034903	Cobll1	2	65088339	65239403	-1	1.63614	9.35e-07	3.01e-05	EdgeR
ENSMUSG00000038205	Prkab2	3	97658193	97673812	1	1.63554	3.27e-10	2.13e-08	EdgeR
ENSMUSG00000030064	Frmd4b	6	97286867	97617541	-1	1.63462	1.01e-09	6.1e-08	EdgeR
ENSMUSG00000037926	Ssh2	11	77216287	77460220	1	1.63434	6.56e-10	4.09e-08	EdgeR
ENSMUSG00000044037	Als2cl	9	110879870	110900530	1	1.63351	0.000196342	0.00285698	EdgeR
ENSMUSG00000032652	Crebl2	6	134830154	134858931	1	1.6304	4.72e-05	0.000873711	EdgeR
ENSMUSG00000090086	AI480526	5	123133723	123141666	-1	1.63024	0.00104421	0.0110137	EdgeR
ENSMUSG00000071537	Klrg2	6	38625693	38637242	-1	1.62905	0.00221499	0.02008	EdgeR
ENSMUSG00000036832	Lpar3	3	146220963	146286186	1	1.62904	0.00677557	0.0464294	EdgeR
ENSMUSG00000058952	Cfi	3	129835884	129875332	1	1.62836	2.26e-06	6.32e-05	EdgeR
ENSMUSG00000020423	Btg2	1	134075170	134079120	-1	1.62828	1.66e-10	1.17e-08	EdgeR
ENSMUSG00000024121	Atp6v0c	17	24163866	24169702	-1	1.62714	0.00420181	0.0323705	EdgeR
ENSMUSG00000055733	Nap1l3	X	122394565	122397401	-1	1.62466	0.0039434	0.0308633	EdgeR
ENSMUSG00000070583	Fv1	4	147868979	147870358	1	1.62171	0.000369479	0.00482046	EdgeR
ENSMUSG00000056366	Fabp3-ps1	10	86731754	86732409	-1	1.62059	0.00410952	0.0318488	EdgeR
ENSMUSG00000022270	Fam134b	15	25843264	25973687	1	1.61869	8.69e-05	0.00145628	EdgeR
ENSMUSG00000027792	Bche	3	73635808	73708415	-1	1.61848	2.91e-05	0.000585599	EdgeR
ENSMUSG00000043556	Fbxl7	15	26543084	26895049	-1	1.61754	1.5e-07	6.03e-06	EdgeR
ENSMUSG00000068115	Ninl	2	150934519	151039382	-1	1.61736	2.92e-06	7.86e-05	EdgeR
ENSMUSG00000075590	Nrbp2	15	76085595	76090013	-1	1.61367	2.2e-06	6.2e-05	EdgeR
ENSMUSG00000032034	Kcnj5	9	32314783	32344237	-1	1.61121	0.00044814	0.00565528	EdgeR
ENSMUSG00000026235	Epha4	1	77367185	77515088	-1	1.60907	9.29e-05	0.0015461	EdgeR
ENSMUSG00000030287	Itpr2	6	146108299	146502223	-1	1.6081	3.86e-07	1.4e-05	EdgeR
ENSMUSG00000027796	Smad9	3	54755582	54801257	1	1.60479	0.000500211	0.00614914	EdgeR
ENSMUSG00000029859	Epha1	6	42358487	42373268	-1	1.60416	0.00450925	0.0343126	EdgeR
ENSMUSG00000064373	Sepp1	15	3268547	3280508	1	1.59801	0.00216701	0.019732	EdgeR
ENSMUSG00000041842	Fhdc1	3	84442198	84480429	-1	1.59704	5.3e-06	0.000132786	EdgeR
ENSMUSG00000028803	Nipal3	4	135445420	135495038	-1	1.59699	4e-05	0.000763237	EdgeR
ENSMUSG00000057530	Ece1	4	137862237	137965229	1	1.59648	7.16e-06	0.000174754	EdgeR
ENSMUSG00000037111	Setd7	3	51515319	51560879	-1	1.59546	2.61e-10	1.73e-08	EdgeR
ENSMUSG00000032625	Thsd7a	6	12311610	12749410	-1	1.59489	2.2e-05	0.000463748	EdgeR
ENSMUSG00000051373	Ppapdc3	2	32095528	32110820	1	1.59471	0.00224331	0.0202979	EdgeR
ENSMUSG00000018845	Unc45b	11	82910550	82943403	1	1.59256	8.41e-05	0.00141446	EdgeR
ENSMUSG00000030513	Pcsk6	7	65861734	66050340	1	1.59127	1.47e-08	7.28e-07	EdgeR
ENSMUSG00000019577	Pdk4	6	5483351	5496309	-1	1.58972	0.0022645	0.0204166	EdgeR
ENSMUSG00000026107	Nabp1	1	51465862	51478425	-1	1.58798	8.46e-07	2.79e-05	EdgeR
ENSMUSG00000057967	Fgf18	11	33117430	33147400	-1	1.58636	0.00174011	0.0165316	EdgeR
ENSMUSG00000020902	Ntn1	11	68209364	68400823	-1	1.58534	0.00417731	0.0322515	EdgeR
ENSMUSG00000044461	Shisa2	14	59625281	59631658	1	1.58466	0.00168442	0.0160883	EdgeR
ENSMUSG00000034771	Tle2	10	81574561	81590845	1	1.58421	0.000106027	0.00172597	EdgeR
ENSMUSG00000001655	Hoxc13	15	102921103	102928814	1	1.58196	0.00297584	0.0250949	EdgeR
ENSMUSG00000010175	Prox1	1	190118035	190170714	-1	1.58172	0.000236165	0.00333437	EdgeR
ENSMUSG00000051177	Plcb1	2	134786067	135475258	1	1.58165	0.00246674	0.0218076	EdgeR
ENSMUSG00000024799	Tm7sf2	19	6062821	6068373	-1	1.58153	0.00252954	0.0222525	EdgeR
ENSMUSG00000029467	Atp2a2	5	122453513	122502225	-1	1.57977	7.21e-09	3.72e-07	EdgeR
ENSMUSG00000034853	Acot11	4	106744555	106804998	-1	1.5797	0.000508425	0.006234	EdgeR
ENSMUSG00000052539	Magi3	3	104013259	104220374	-1	1.57957	2.02e-09	1.15e-07	EdgeR
ENSMUSG00000051550	Zfp579	7	4983483	4996158	-1	1.57931	1.91e-06	5.54e-05	EdgeR
ENSMUSG00000045752	Tssc4	7	143069249	143071093	1	1.57655	4.4e-07	1.58e-05	EdgeR
ENSMUSG00000024059	Clip4	17	71781947	71858351	1	1.57579	0.000129322	0.00202207	EdgeR
ENSMUSG00000031351	Zfp185	X	72987339	73031543	1	1.5732	0.000302521	0.00411636	EdgeR
ENSMUSG00000072568	Fam84b	15	60818994	60853778	-1	1.56769	2.88e-08	1.34e-06	EdgeR
ENSMUSG00000028369	Svep1	4	58042442	58206859	-1	1.56645	0.00111434	0.0115567	EdgeR
ENSMUSG00000039126	Prune2	19	16956118	17223932	1	1.56583	1.04e-06	3.3e-05	EdgeR
ENSMUSG00000021835	Bmp4	14	46383520	46390669	-1	1.56561	2.76e-08	1.28e-06	EdgeR
ENSMUSG00000020387	Jade2	11	51813455	51857653	-1	1.56522	0.000747835	0.00843681	EdgeR
ENSMUSG00000032322	Pstpip1	9	56089962	56128888	1	1.56247	0.0061209	0.0427444	EdgeR
ENSMUSG00000056476	Med12l	3	59005825	59318682	1	1.56241	0.0010574	0.0111281	EdgeR
ENSMUSG00000024617	Camk2a	18	60925618	60988152	1	1.5624	0.00172797	0.0164545	EdgeR
ENSMUSG00000074909	Ranbp6	19	29808400	29812974	-1	1.56197	1.62e-05	0.000355171	EdgeR
ENSMUSG00000000489	Pdgfb	15	79995900	80014808	-1	1.55971	0.00448599	0.0342087	EdgeR
ENSMUSG00000068457	Uty	Y	1096861	1245759	-1	1.55927	8.03e-05	0.00136511	EdgeR
ENSMUSG00000022150	Dab2	15	6299788	6440712	1	1.55807	2.2e-09	1.22e-07	EdgeR
ENSMUSG00000062991	Nrg1	8	31818028	31918203	-1	1.557	3.55e-07	1.29e-05	EdgeR
ENSMUSG00000021268	Meg3	12	109541001	109571726	1	1.55672	2.15e-05	0.000457072	EdgeR
ENSMUSG00000060743	H3f3a	1	180800832	180813943	-1	1.55648	0.00036846	0.00481158	EdgeR
ENSMUSG00000036273	Lrrk2	15	91673175	91816120	1	1.5554	4.65e-07	1.66e-05	EdgeR
ENSMUSG00000039943	Plcb4	2	135659011	136014593	1	1.55464	0.000196044	0.00285556	EdgeR
ENSMUSG00000006205	Htra1	7	130936111	130985660	1	1.55434	5.67e-05	0.00101791	EdgeR
ENSMUSG00000015214	Mtmr1	X	71364760	71419196	1	1.55339	2.57e-07	9.69e-06	EdgeR
ENSMUSG00000019856	Fam184a	10	53633145	53750909	-1	1.55304	5.46e-06	0.00013626	EdgeR
ENSMUSG00000070461	9230112E08Rik	2	180983924	180987275	1	1.54986	0.000385894	0.00497546	EdgeR
ENSMUSG00000015568	Lpl	8	68880491	68907448	1	1.54566	1.78e-08	8.67e-07	EdgeR
ENSMUSG00000044197	Gpr146	5	139377697	139396415	1	1.54516	2.91e-06	7.84e-05	EdgeR
ENSMUSG00000036867	Smad6	9	63953076	64022059	-1	1.54438	1.14e-07	4.7e-06	EdgeR
ENSMUSG00000049791	Fzd4	7	89404366	89410110	1	1.54237	0.000129959	0.00202316	EdgeR
ENSMUSG00000090150	Acad11	9	104063377	104127656	1	1.54072	2.81e-05	0.000571156	EdgeR
ENSMUSG00000032060	Cryab	9	50752758	50756633	1	1.53898	3.93e-09	2.09e-07	EdgeR
ENSMUSG00000041633	Kctd12b	X	153685154	153696391	-1	1.53811	0.000662663	0.00765183	EdgeR
ENSMUSG00000049511	Htr1b	9	81628291	81633828	-1	1.53717	0.00114652	0.0118048	EdgeR
ENSMUSG00000026003	Acadl	1	66830839	66863277	-1	1.53707	1.91e-06	5.54e-05	EdgeR
ENSMUSG00000022438	Parvb	15	84232043	84315688	1	1.53675	5.55e-05	0.00100271	EdgeR
ENSMUSG00000026414	Tnnt2	1	135836354	135852260	1	1.53634	5.43e-06	0.000135964	EdgeR
ENSMUSG00000062694	Cav3	6	112459505	112472872	1	1.53614	0.00148629	0.014578	EdgeR
ENSMUSG00000085133	B930095G15Rik	14	121248706	121253971	1	1.53526	0.00344286	0.0280704	EdgeR
ENSMUSG00000026202	Tuba4a	1	75214228	75219865	-1	1.53482	2.89e-05	0.000583134	EdgeR
ENSMUSG00000048429	1810026J23Rik	9	21592722	21595970	1	1.53018	7.95e-07	2.65e-05	EdgeR
ENSMUSG00000033526	Ppip5k1	2	121310561	121355396	-1	1.52899	0.000107335	0.00173932	EdgeR
ENSMUSG00000056673	Kdm5d	Y	897788	956786	1	1.52885	0.000366866	0.00479954	EdgeR
ENSMUSG00000025255	Zfhx4	3	5218526	5415857	1	1.52789	0.00336567	0.0276431	EdgeR
ENSMUSG00000066643	Wdr35	12	8973892	9028847	1	1.52223	9.05e-07	2.94e-05	EdgeR
ENSMUSG00000004319	Clcn3	8	60910389	60983300	-1	1.52027	2.76e-07	1.03e-05	EdgeR
ENSMUSG00000061315	Naca	10	128035346	128048637	1	1.5182	1.12e-07	4.63e-06	EdgeR
ENSMUSG00000024948	Map4k2	19	6341135	6355615	1	1.51767	2.31e-05	0.000482539	EdgeR
ENSMUSG00000028698	Pik3r3	4	116221618	116303056	1	1.51676	0.000190532	0.00278952	EdgeR
ENSMUSG00000002346	Slc25a42	8	70184340	70212305	-1	1.51633	0.00241987	0.0214999	EdgeR
ENSMUSG00000020542	Myocd	11	65176561	65269989	-1	1.51587	6.27e-05	0.00111285	EdgeR
ENSMUSG00000028111	Ctsk	3	95499256	95509362	1	1.51541	0.00477141	0.0357167	EdgeR
ENSMUSG00000020023	Tmcc3	10	94311949	94590956	1	1.51525	3.03e-06	8.09e-05	EdgeR
ENSMUSG00000019464	Ptger1	8	83666833	83672753	1	1.51434	0.00211539	0.0193369	EdgeR
ENSMUSG00000064215	Ifi27	12	103434211	103440239	1	1.51419	6.74e-05	0.00117914	EdgeR
ENSMUSG00000026179	Pnkd	1	74284930	74353694	1	1.51411	6.83e-05	0.00119078	EdgeR
ENSMUSG00000024302	Dtna	18	23415415	23659714	1	1.51398	3.93e-05	0.000754768	EdgeR
ENSMUSG00000027996	Sfrp2	3	83766321	83774316	1	1.51356	0.00357186	0.0287767	EdgeR
ENSMUSG00000015342	Xk	X	9272756	9313250	1	1.51334	0.000197842	0.00287002	EdgeR
ENSMUSG00000102748	Pcdhgb2	18	37689828	37841873	1	1.51197	0.00610045	0.0426983	EdgeR
ENSMUSG00000055421	Pcdh9	14	93013410	93890679	-1	1.51167	0.000819996	0.00907149	EdgeR
ENSMUSG00000036617	Etl4	2	19909780	20810713	1	1.51159	1.18e-06	3.68e-05	EdgeR
ENSMUSG00000031778	Cx3cl1	8	94772009	94782423	1	1.51122	1.09e-05	0.000253339	EdgeR
ENSMUSG00000032712	2810474O19Rik	6	149309414	149335663	1	1.50974	4.6e-08	2.04e-06	EdgeR
ENSMUSG00000024427	Spry4	18	38586268	38601268	-1	1.50868	1.74e-06	5.11e-05	EdgeR
ENSMUSG00000022562	Oplah	15	76296597	76328015	-1	1.50789	1.92e-05	0.000414276	EdgeR
ENSMUSG00000048458	Fam212b	3	105704599	105720842	1	1.5066	0.000947642	0.0102142	EdgeR
ENSMUSG00000054752	Fsd1l	4	53631471	53707009	1	1.504	0.000749164	0.00844328	EdgeR
ENSMUSG00000031253	Srpx2	X	133908426	133932446	1	1.5039	0.00356675	0.0287517	EdgeR
ENSMUSG00000027993	Trim2	3	84160439	84306877	-1	1.50149	1.94e-06	5.58e-05	EdgeR
ENSMUSG00000026308	Klhl30	1	91351016	91362416	1	1.50081	0.00171205	0.0163303	EdgeR
ENSMUSG00000073771	Btbd19	4	117119219	117125725	-1	1.49685	9.24e-05	0.00153998	EdgeR
ENSMUSG00000032741	Tpcn1	5	120534153	120588673	-1	1.49668	4.36e-05	0.000820406	EdgeR
ENSMUSG00000029312	Klhl8	5	103861973	103911259	-1	1.49595	0.00496117	0.0368279	EdgeR
ENSMUSG00000027956	Tmem144	3	79812564	79852773	-1	-1.49568	0.00338803	0.0277185	EdgeR
ENSMUSG00000024924	Vldlr	19	27216484	27254231	1	-1.50066	0.000560976	0.00671458	EdgeR
ENSMUSG00000032014	Oaf	9	43221278	43239816	-1	-1.50179	0.00031839	0.00427116	EdgeR
ENSMUSG00000037613	Tnfrsf23	7	143665809	143685872	-1	-1.50894	7.28e-05	0.00125817	EdgeR
ENSMUSG00000028047	Thbs3	3	89215180	89226837	1	-1.50955	0.00674969	0.0462806	EdgeR
ENSMUSG00000035385	Ccl2	11	82035571	82037453	1	-1.50968	0.000120843	0.00191257	EdgeR
ENSMUSG00000038539	Atf5	7	44812257	44816658	-1	-1.51017	4.46e-05	0.000837504	EdgeR
ENSMUSG00000025188	Hps1	19	42755105	42779978	-1	-1.51721	0.000607286	0.00713336	EdgeR
ENSMUSG00000051518	Rps19bp1	15	80260614	80264306	-1	-1.51759	0.0023838	0.0212323	EdgeR
ENSMUSG00000048096	Lmod1	1	135324807	135368065	1	-1.51786	0.000276696	0.00382333	EdgeR
ENSMUSG00000028597	Gpx7	4	108400390	108406961	-1	-1.51825	5.17e-05	0.000942082	EdgeR
ENSMUSG00000091811	Inafm1	7	16272014	16273692	-1	-1.51866	0.000150867	0.00229357	EdgeR
ENSMUSG00000030421	Uri1	7	37960002	38019542	-1	-1.51899	1.77e-07	7.04e-06	EdgeR
ENSMUSG00000026435	Slc45a3	1	131962967	131982969	1	-1.5212	0.00201775	0.0185873	EdgeR
ENSMUSG00000038807	Rap1gap2	11	74383356	74590186	-1	-1.52271	5.41e-05	0.00097968	EdgeR
ENSMUSG00000050379	2016-09-06	X	36911326	36991794	-1	-1.52416	0.000506127	0.00621117	EdgeR
ENSMUSG00000025867	Cplx2	13	54371349	54383917	1	-1.52518	7.84e-07	2.63e-05	EdgeR
ENSMUSG00000038683	Pak1ip1	13	41001023	41013019	1	-1.52525	4.26e-06	0.000109243	EdgeR
ENSMUSG00000006731	B4galnt1	10	127165156	127172340	1	-1.52543	0.00690055	0.0470147	EdgeR
ENSMUSG00000031486	Adgra2	8	27085583	27123436	1	-1.52602	0.000331624	0.00441135	EdgeR
ENSMUSG00000029640	Usp12	5	146734809	146795006	-1	-1.52847	8.19e-06	0.000195329	EdgeR
ENSMUSG00000101892	9130401M01Rik	15	58022259	58034325	-1	-1.52862	0.00200976	0.0185376	EdgeR
ENSMUSG00000024620	Pdgfrb	18	61045150	61085061	1	-1.53002	5.58e-07	1.95e-05	EdgeR
ENSMUSG00000027298	Tyro3	2	119797733	119818104	1	-1.53033	1.35e-05	0.000304695	EdgeR
ENSMUSG00000042821	Snai1	2	167538195	167542814	1	-1.53109	4.69e-06	0.000118928	EdgeR
ENSMUSG00000042978	Sbk1	7	126272619	126294999	1	-1.53128	7.44e-06	0.000179811	EdgeR
ENSMUSG00000019230	Lhx9	1	138825186	138848577	-1	-1.53266	8.24e-06	0.000196239	EdgeR
ENSMUSG00000081406	Rps6-ps4	2	75191073	75191822	-1	-1.53316	2.48e-05	0.000512782	EdgeR
ENSMUSG00000025743	Sdc3	4	130792537	130826319	1	-1.53514	3.07e-06	8.16e-05	EdgeR
ENSMUSG00000021763	BC067074	13	113317084	113379711	1	-1.539	0.000766636	0.00860129	EdgeR
ENSMUSG00000035279	Ssc5d	7	4925844	4944821	1	-1.53922	0.00143597	0.0142102	EdgeR
ENSMUSG00000086040	Wipf3	6	54429603	54503768	1	-1.54113	0.00290864	0.0246156	EdgeR
ENSMUSG00000005968	Tuft1	3	94612757	94658872	-1	-1.54143	0.00585645	0.0414662	EdgeR
ENSMUSG00000039208	Metrnl	11	121701544	121716306	1	-1.54291	2.89e-05	0.000583134	EdgeR
ENSMUSG00000022454	Nell2	15	95219451	95528706	-1	-1.54439	0.00373933	0.0297229	EdgeR
ENSMUSG00000029762	Akr1b8	6	34354119	34368463	1	-1.5454	4.89e-05	0.000900918	EdgeR
ENSMUSG00000038141	Tmem181a	17	6270470	6308314	1	-1.54603	0.00647292	0.0447425	EdgeR
ENSMUSG00000033306	Lpp	16	24393350	24992576	1	-1.54676	1.88e-08	9.09e-07	EdgeR
ENSMUSG00000039137	Whrn	4	63414910	63495991	-1	-1.54746	7.99e-05	0.00135998	EdgeR
ENSMUSG00000028040	Efna4	3	89333390	89338028	-1	-1.54772	0.00145843	0.0143826	EdgeR
ENSMUSG00000057863	Rpl36	17	56613395	56614243	1	-1.54821	0.00203394	0.0186881	EdgeR
ENSMUSG00000041594	Tmtc4	14	122918971	122984035	-1	-1.54979	0.000350428	0.00462687	EdgeR
ENSMUSG00000041936	Agrn	4	156165290	156197488	-1	-1.551	0.000497356	0.00612461	EdgeR
ENSMUSG00000019929	Dcn	10	97479500	97518162	1	-1.55114	1.24e-06	3.86e-05	EdgeR
ENSMUSG00000020668	Kif3c	12	3365132	3406494	1	-1.55217	3.44e-06	9.04e-05	EdgeR
ENSMUSG00000026456	Cyb5r1	1	134405559	134411740	1	-1.55654	1.69e-07	6.73e-06	EdgeR
ENSMUSG00000032816	Igdcc4	9	65101486	65137940	1	-1.55754	0.000287341	0.00394368	EdgeR
ENSMUSG00000032434	Cmtm6	9	114731203	114749343	1	-1.55931	3.54e-08	1.6e-06	EdgeR
ENSMUSG00000028458	Tesk1	4	43441939	43448064	1	-1.55986	1.57e-06	4.73e-05	EdgeR
ENSMUSG00000023791	Pigx	16	32084418	32099738	-1	-1.56195	0.00077438	0.00866557	EdgeR
ENSMUSG00000022371	Col14a1	15	55307750	55520803	1	-1.56264	0.00131389	0.0132037	EdgeR
ENSMUSG00000001506	Col1a1	11	94936224	94953042	1	-1.56487	2.4e-05	0.000497207	EdgeR
ENSMUSG00000003355	Fkbp11	15	98724373	98728198	-1	-1.56491	0.000479576	0.0059513	EdgeR
ENSMUSG00000046743	Fat4	3	38886940	39011985	1	-1.56752	2.11e-09	1.19e-07	EdgeR
ENSMUSG00000027797	Dclk1	3	55242364	55539068	1	-1.56868	8.09e-05	0.00136956	EdgeR
ENSMUSG00000020766	Galk1	11	116008457	116012719	-1	-1.57143	0.00107283	0.0112573	EdgeR
ENSMUSG00000031431	Tsc22d3	X	140539528	140600659	-1	-1.57173	0.000196763	0.00285935	EdgeR
ENSMUSG00000026483	Fam129a	1	151571186	151721939	1	-1.57439	6.48e-05	0.00114587	EdgeR
ENSMUSG00000030748	Il4ra	7	125552282	125579472	1	-1.57451	1.3e-06	3.99e-05	EdgeR
ENSMUSG00000066407	Gm10263	13	73317844	73318143	1	-1.57602	0.00143491	0.0142096	EdgeR
ENSMUSG00000045128	Rpl18a	8	70894722	70897443	-1	-1.57606	0.000240107	0.003378	EdgeR
ENSMUSG00000000359	Rem1	2	152626951	152635198	1	-1.5775	0.0010066	0.0106961	EdgeR
ENSMUSG00000003617	Cp	3	19957054	20009145	1	-1.57795	0.000457126	0.0057585	EdgeR
ENSMUSG00000051790	Nlgn2	11	69823122	69837784	-1	-1.57819	6.65e-07	2.27e-05	EdgeR
ENSMUSG00000036646	Man1b1	2	25332338	25352212	1	-1.57998	6.64e-09	3.46e-07	EdgeR
ENSMUSG00000038507	Parp12	6	39086410	39118349	-1	-1.58594	0.00161309	0.0155844	EdgeR
ENSMUSG00000051007	Pddc1	7	141408135	141414136	-1	-1.58826	2.27e-05	0.00047492	EdgeR
ENSMUSG00000021708	Rasgrf2	13	91880400	92131656	-1	-1.59042	7.24e-05	0.00125327	EdgeR
ENSMUSG00000025408	Ddit3	10	127290774	127296288	1	-1.5916	4.97e-06	0.000125777	EdgeR
ENSMUSG00000020325	Fstl3	10	79777272	79782630	1	-1.59685	0.000479944	0.0059513	EdgeR
ENSMUSG00000038677	Scube3	17	28142316	28174852	1	-1.59739	0.000378359	0.00490244	EdgeR
ENSMUSG00000042462	Dctpp1	7	127256959	127260709	-1	-1.59815	0.00111318	0.0115567	EdgeR
ENSMUSG00000052889	Prkcb	7	122288751	122634402	1	-1.60052	8.14e-06	0.000194395	EdgeR
ENSMUSG00000056214	Pard6g	18	80046895	80119640	1	-1.60061	6.09e-06	0.000150486	EdgeR
ENSMUSG00000082706	Gm11663	11	104571268	104571557	-1	-1.60113	0.00160602	0.0155372	EdgeR
ENSMUSG00000060802	B2m	2	122147686	122153083	1	-1.60201	0.000314789	0.00424682	EdgeR
ENSMUSG00000040133	Gpr176	2	118277110	118373419	-1	-1.60324	7.92e-06	0.000190188	EdgeR
ENSMUSG00000039236	Isg20	7	78913424	78920362	1	-1.60331	0.00511413	0.0377081	EdgeR
ENSMUSG00000040195	Tmem194	10	127666901	127701049	1	-1.60367	6.84e-05	0.00119078	EdgeR
ENSMUSG00000024208	Uqcc2	17	27122663	27133916	-1	-1.60526	6.75e-05	0.00117914	EdgeR
ENSMUSG00000000901	Mmp11	10	75923222	75932502	-1	-1.606	5.88e-06	0.00014583	EdgeR
ENSMUSG00000025246	Tbl1x	X	77511013	77662983	1	-1.60734	2.54e-10	1.7e-08	EdgeR
ENSMUSG00000050558	Prokr2	2	132337733	132385447	-1	-1.60743	0.000652205	0.00755707	EdgeR
ENSMUSG00000030587	2200002D01Rik	7	29246561	29248432	-1	-1.60782	0.00350518	0.0283917	EdgeR
ENSMUSG00000064105	Cnnm2	19	46761596	46878795	1	-1.60932	0.00699408	0.0475271	EdgeR
ENSMUSG00000029661	Col1a2	6	4504814	4541544	1	-1.60987	2.57e-05	0.000528002	EdgeR
ENSMUSG00000017491	Rarb	14	16430842	16575472	-1	-1.61012	0.00225415	0.0203702	EdgeR
ENSMUSG00000011254	Thg1l	11	45946843	45955494	-1	-1.61212	0.000689108	0.00791865	EdgeR
ENSMUSG00000074676	Foxs1	2	152931898	152933208	-1	-1.61275	0.000351358	0.00463066	EdgeR
ENSMUSG00000074480	Mex3a	3	88532395	88541396	1	-1.61479	2.69e-09	1.49e-07	EdgeR
ENSMUSG00000022844	Pdia5	16	35397313	35490873	-1	-1.6171	2.18e-06	6.15e-05	EdgeR
ENSMUSG00000027834	Serpini1	3	75557547	75643495	1	-1.61722	0.00026618	0.00369594	EdgeR
ENSMUSG00000030607	Acan	7	79053483	79115099	1	-1.62157	3.21e-05	0.000636084	EdgeR
ENSMUSG00000031813	Mvb12a	8	71542930	71548024	1	-1.622	6.84e-08	2.91e-06	EdgeR
ENSMUSG00000035493	Tgfbi	13	56609603	56639339	1	-1.62215	1.83e-05	0.000396429	EdgeR
ENSMUSG00000028064	Sema4a	3	88435959	88461182	-1	-1.62367	0.00703128	0.0476097	EdgeR
ENSMUSG00000054967	Zfp647	15	76910851	76918010	-1	-1.62927	0.00501963	0.0371531	EdgeR
ENSMUSG00000056174	Col8a2	4	126286793	126314330	1	-1.62969	0.00367697	0.029424	EdgeR
ENSMUSG00000081578	Gm12611	11	60816375	60817747	1	-1.63061	0.0073011	0.0487652	EdgeR
ENSMUSG00000083646	Gm6088	X	140797396	140799934	1	-1.63086	6.05e-05	0.00108019	EdgeR
ENSMUSG00000001247	Lsr	7	30957775	30973464	-1	-1.63546	3.96e-05	0.000758743	EdgeR
ENSMUSG00000024339	Tap2	17	34203527	34216321	1	-1.63674	0.00480049	0.0358403	EdgeR
ENSMUSG00000036377	C530008M17Rik	5	76656512	76873554	1	-1.63848	0.000367506	0.00480351	EdgeR
ENSMUSG00000056749	Nfil3	13	52967209	52981073	-1	-1.63952	0.000108877	0.00176127	EdgeR
ENSMUSG00000030498	Gas2	7	51862015	51994975	1	-1.63989	0.00325894	0.0269875	EdgeR
ENSMUSG00000031558	Slit2	5	47983138	48307733	1	-1.64066	1.49e-09	8.65e-08	EdgeR
ENSMUSG00000026042	Col5a2	1	45374321	45503282	-1	-1.64123	3.38e-08	1.53e-06	EdgeR
ENSMUSG00000026589	Sec16b	1	157506728	157568425	1	-1.64382	9.2e-05	0.0015339	EdgeR
ENSMUSG00000020778	Ten1	11	116198855	116215318	1	-1.64777	0.00056033	0.00671454	EdgeR
ENSMUSG00000032718	Mansc1	6	134609207	134632488	-1	-1.64805	0.00682519	0.046635	EdgeR
ENSMUSG00000038059	Smim3	18	60474193	60501983	-1	-1.6503	2.36e-05	0.000490759	EdgeR
ENSMUSG00000024810	Il33	19	29925114	29960718	1	-1.65099	0.000711957	0.00811992	EdgeR
ENSMUSG00000023915	Tnfrsf21	17	43016555	43089188	1	-1.65143	0.000300601	0.00409415	EdgeR
ENSMUSG00000049687	Fam109b	15	82338942	82345743	1	-1.65186	0.000743247	0.008405	EdgeR
ENSMUSG00000031438	Rnf128	X	139563316	139673145	1	-1.65456	3.8e-09	2.04e-07	EdgeR
ENSMUSG00000041482	Piezo2	18	63010213	63387183	-1	-1.65623	0.00011293	0.00181146	EdgeR
ENSMUSG00000028347	Tmeff1	4	48585174	48663131	1	-1.66076	4.91e-05	0.000902659	EdgeR
ENSMUSG00000029446	Psph	5	129765558	129787449	-1	-1.66289	1.24e-07	5.08e-06	EdgeR
ENSMUSG00000041571	Sepw1	7	15917208	15922402	-1	-1.66819	5.99e-08	2.6e-06	EdgeR
ENSMUSG00000029212	Gabrb1	5	71658113	72149037	1	-1.66959	0.00561506	0.040176	EdgeR
ENSMUSG00000021614	Vcan	13	89655312	89742509	-1	-1.67042	3.74e-10	2.41e-08	EdgeR
ENSMUSG00000031487	Brf2	8	27123832	27128632	-1	-1.67095	0.000158665	0.00239933	EdgeR
ENSMUSG00000031290	Lrch2	X	147470375	147554081	-1	-1.67191	2.06e-05	0.000441939	EdgeR
ENSMUSG00000028919	Arhgef19	4	141239499	141257564	1	-1.67366	0.000200094	0.00289487	EdgeR
ENSMUSG00000070462	Mesdc1	7	83879873	83884305	-1	-1.67707	9.59e-12	8.55e-10	EdgeR
ENSMUSG00000051146	Camk2n2	16	20619215	20621287	-1	-1.68061	0.00330528	0.0272762	EdgeR
ENSMUSG00000040033	Stat2	10	128270576	128292849	1	-1.68063	0.00185099	0.0173424	EdgeR
ENSMUSG00000022698	Naa50	16	44139830	44163366	1	-1.68146	2.85e-11	2.37e-09	EdgeR
ENSMUSG00000049775	Tmsb4x	X	167207093	167209315	-1	-1.68155	2.01e-07	7.84e-06	EdgeR
ENSMUSG00000004864	Mapk13	17	28769307	28778698	1	-1.68426	0.00393219	0.0307924	EdgeR
ENSMUSG00000006651	Aplp1	7	30434981	30445582	-1	-1.68604	1.16e-09	6.86e-08	EdgeR
ENSMUSG00000031066	Usp11	X	20703906	20720539	1	-1.68651	0.00375922	0.0298145	EdgeR
ENSMUSG00000041605	5730559C18Rik	1	136213531	136234264	-1	-1.68709	0.00163042	0.0156834	EdgeR
ENSMUSG00000006930	Hap1	11	100347327	100356128	-1	-1.69294	0.00555676	0.0398789	EdgeR
ENSMUSG00000035357	Pdzrn3	6	101149609	101377897	-1	-1.69412	5.86e-07	2.03e-05	EdgeR
ENSMUSG00000040466	Blvrb	7	27447978	27466144	1	-1.69425	0.00685087	0.0467209	EdgeR
ENSMUSG00000082530	Gm12168	11	46450980	46451347	-1	-1.6959	0.00133	0.0133375	EdgeR
ENSMUSG00000028289	Epha7	4	28813131	28967499	1	-1.69692	0.000122484	0.0019321	EdgeR
ENSMUSG00000022906	Parp9	16	35938470	35972605	1	-1.69939	0.000203869	0.0029395	EdgeR
ENSMUSG00000022587	Ly6e	15	74955051	74959905	1	-1.69943	0.000956104	0.0102589	EdgeR
ENSMUSG00000074170	Plekhf1	7	38220654	38227994	-1	-1.69989	1.07e-06	3.38e-05	EdgeR
ENSMUSG00000033022	Cdo1	18	46713205	46728342	-1	-1.70081	0.000785425	0.00875618	EdgeR
ENSMUSG00000041774	Ydjc	16	17144621	17160701	1	-1.70392	0.0047341	0.0355681	EdgeR
ENSMUSG00000000093	Tbx2	11	85832551	85841948	1	-1.70611	0.000240203	0.003378	EdgeR
ENSMUSG00000032491	Nradd	9	110621135	110624452	-1	-1.70632	2.45e-08	1.15e-06	EdgeR
ENSMUSG00000010095	Slc3a2	19	8706882	8723369	-1	-1.70637	8.03e-11	6.15e-09	EdgeR
ENSMUSG00000046223	Plaur	7	24462500	24475873	1	-1.70688	3.05e-06	8.12e-05	EdgeR
ENSMUSG00000001761	Smo	6	29735503	29761365	1	-1.70731	1.28e-12	1.35e-10	EdgeR
ENSMUSG00000068101	Cenpm	15	82233779	82244747	-1	-1.70945	1.93e-05	0.000416899	EdgeR
ENSMUSG00000001435	Col18a1	10	77052178	77166548	-1	-1.71034	1.02e-09	6.14e-08	EdgeR
ENSMUSG00000046447	Camk2n1	4	138454314	138460123	1	-1.7122	4.94e-05	0.000906142	EdgeR
ENSMUSG00000078532	Nkain1	4	130531602	130574173	-1	-1.71271	3.63e-06	9.5e-05	EdgeR
ENSMUSG00000022203	Efs	14	54916543	54926788	-1	-1.71766	0.00187194	0.0174927	EdgeR
ENSMUSG00000039062	Anpep	7	79821803	79848210	-1	-1.72375	0.00478009	0.0357629	EdgeR
ENSMUSG00000031490	Eif4ebp1	8	27260327	27275656	1	-1.72579	2.69e-08	1.26e-06	EdgeR
ENSMUSG00000026556	Vangl2	1	172000960	172028444	-1	-1.72631	1.79e-07	7.1e-06	EdgeR
ENSMUSG00000039633	Lonrf1	8	36216064	36249516	-1	-1.73404	0.000647713	0.00751536	EdgeR
ENSMUSG00000050931	Sgms2	3	131318985	131491411	-1	-1.7354	1.93e-08	9.22e-07	EdgeR
ENSMUSG00000045312	Lhfpl2	13	94057796	94195409	1	-1.73658	6.28e-07	2.16e-05	EdgeR
ENSMUSG00000101431	Gm7901	8	75711600	75713196	-1	-1.73836	2.04e-09	1.15e-07	EdgeR
ENSMUSG00000000838	Fmr1	X	68678541	68717963	1	-1.7403	1.73e-11	1.5e-09	EdgeR
ENSMUSG00000058624	Gda	19	21391307	21473445	-1	-1.74067	0.00472744	0.0355368	EdgeR
ENSMUSG00000060519	Tor3a	1	156653617	156674356	-1	-1.74231	5.56e-08	2.42e-06	EdgeR
ENSMUSG00000005447	Pafah1b3	7	25295049	25297986	-1	-1.74327	5.65e-05	0.00101684	EdgeR
ENSMUSG00000036390	Gadd45a	6	67035096	67037457	-1	-1.74429	5.08e-05	0.000928327	EdgeR
ENSMUSG00000047330	Kcne4	1	78816758	78820028	1	-1.74463	0.000463335	0.00582128	EdgeR
ENSMUSG00000055725	Paqr3	5	97082329	97111596	-1	-1.74831	0.000619139	0.0072487	EdgeR
ENSMUSG00000086567	Gm2830	13	54499705	54500089	-1	-1.74858	0.000219311	0.00313679	EdgeR
ENSMUSG00000030605	Mfge8	7	79133769	79149060	-1	-1.74891	1.84e-13	2.18e-11	EdgeR
ENSMUSG00000068631	Gm7676	8	13895816	13896613	1	-1.7508	0.00610232	0.0426983	EdgeR
ENSMUSG00000020911	Krt19	11	100140810	100148665	-1	-1.7514	1.8e-05	0.000391423	EdgeR
[truncated: 310 more rows]
