# Supplementary material for: Knockdown of DNA methyltransferase 1 reduces DNA methylation and alters expression patterns of cardiac genes in embryonic cardiomyocytes
Source: FEBS Open Bio. 2021 Jul 24;11(8):2364–82. doi: 10.1002/2211-5463.13252 (PMC8329956; doi:10.1002/2211-5463.13252)
Supplement: Supplementary file 2 — Table S2. DUE exons supplementary table. [file FEB4-11-2364-s001.xlsx]

## Sheet: DNMT1_control_sig_exon_names
Differentially used exons in mouse embryonic cardiomyocytes following DNMT1 siRNA treatment for 72 h
Ensembl gene ID	Gene symbol	Exon	Chromosome	Genomic start	Genomic end	Strand	Control	DNMT1 siRNA	Fold change	P-value	FDR
ENSMUSG00000093208	Gm27325	E003	18	43477704	43477777	-1	0.0953671	4.52285	47.43	5.78e-08	4.75e-05
ENSMUSG00000043424	Eif3j2	E003	18	43475418	43477796	-1	0.0953671	4.52285	47.43	5.78e-08	4.75e-05
ENSMUSG00000060261	Gtf2i	E063	5	134237834	134314760	-1	0.103034	4.23294	41.08	7.48e-07	0.000379233
ENSMUSG00000057606	Colq	E005	14	31523082	31591343	-1	0.0907981	3.63298	40.01	4.22e-05	0.00723093
ENSMUSG00000021884	Hacl1	E005	14	31552905	31641286	-1	0.0907981	3.63298	40.01	4.22e-05	0.00723093
ENSMUSG00000021190	Lgmn	E017	12	102394084	102439813	-1	0.102719	4.08438	39.76	1.44e-06	0.000623496
ENSMUSG00000060475	Wtap	E006	17	12966796	12992546	-1	0.115303	4.48555	38.9	1.04e-07	7.93e-05
ENSMUSG00000021061	Sptb	E032	12	76580488	76710547	-1	0.0962324	3.35903	34.91	0.000164799	0.0174149
ENSMUSG00000007655	Cav1	E006	6	17306335	17341452	1	0.144534	4.20912	29.12	6.39e-07	0.000331642
ENSMUSG00000086924	Gm11766	E001	11	119938511	119942074	1	0.152245	3.79448	24.92	1.27e-05	0.00310503
ENSMUSG00000021870	Slmap	E030	14	26413168	26534931	-1	0.164103	3.80601	23.19	3.29e-05	0.00609205
ENSMUSG00000020859	Spag9	E037	11	93996091	94126085	1	0.856831	5.64744	6.59	2.21e-09	3.39e-06
ENSMUSG00000000838	Fmr1	E016	X	68678541	68717963	1	0.728707	4.49646	6.17	1.38e-06	0.000603628
ENSMUSG00000098736	Gm27838	E016	X	68678485	68678612	1	0.728707	4.49646	6.17	1.38e-06	0.000603628
ENSMUSG00000031154	Otud5	E018	X	7841364	7876626	1	0.814467	4.55803	5.6	1.04e-06	0.000484419
ENSMUSG00000039536	Stau1	E015	2	166947549	166996299	-1	0.817442	4.56682	5.59	9.6e-05	0.0123672
ENSMUSG00000042506	Usp22	E004	11	61151785	61175055	-1	0.793055	4.3148	5.44	5.76e-06	0.00177179
ENSMUSG00000032336	Nptn	E024	9	58582240	58657955	1	0.834377	4.47887	5.37	0.000463192	0.033924
ENSMUSG00000036529	Sbf1	E012	15	89288236	89315311	-1	0.833488	4.44914	5.34	2.7e-06	0.000998082
ENSMUSG00000005973	Rcn1	E001	2	105386291	105399319	-1	3.05844	16.1663	5.29	2.56e-65	1.67e-60
ENSMUSG00000060475	Wtap	E010	17	12966796	12992546	-1	1.1227	5.92913	5.28	6.69e-10	1.23e-06
ENSMUSG00000040913	Fbxw4	E013	19	45578254	45660312	-1	0.806441	4.2371	5.25	1e-05	0.00262902
ENSMUSG00000052534	Pbx1	E013	1	168119364	168432270	-1	0.812801	4.24448	5.22	0.000309644	0.0262564
ENSMUSG00000004270	Lpcat3	E022	6	124663027	124704418	1	0.85539	4.17801	4.88	1.87e-05	0.0040589
ENSMUSG00000028556	Dock7	E057	4	98936665	99120915	-1	0.820803	3.9648	4.83	7.67e-05	0.0107546
ENSMUSG00000022957	Itsn1	E026	16	91729281	91920597	1	0.845629	4.06248	4.8	0.000704421	0.0444957
ENSMUSG00000040463	Mybbp1a	E025	11	72441355	72451768	1	1.10367	5.27037	4.78	7.93e-08	6.3e-05
ENSMUSG00000093219	Mir3113	E101	X	151859562	151859637	1	0.848202	4.02736	4.75	7.15e-05	0.0102346
ENSMUSG00000025261	Huwe1	E101	X	151800807	151935417	1	0.848202	4.02736	4.75	7.15e-05	0.0102346
ENSMUSG00000019194	Scn1b	E007	7	31116524	31126945	-1	0.87468	4.13929	4.73	5.66e-05	0.0088778
ENSMUSG00000028382	Ptbp3	E023	4	59471868	59549364	-1	1.13188	5.32642	4.71	5.27e-08	4.46e-05
ENSMUSG00000023991	Foxp4	E025	17	47867133	47924645	-1	1.12421	5.02558	4.47	4.23e-07	0.000240759
ENSMUSG00000000378	Ccm2	E015	11	6546887	6596744	1	1.09769	4.61351	4.2	6.13e-06	0.00184864
ENSMUSG00000060475	Wtap	E009	17	12966796	12992546	-1	1.37516	5.64222	4.1	4.2e-08	3.73e-05
ENSMUSG00000058240	Cryzl1	E018	16	91689322	91728975	-1	1.13637	4.44791	3.91	1.3e-05	0.00317432
ENSMUSG00000037470	Uggt1	E023	1	36140027	36244720	-1	1.19955	4.56142	3.8	4.1e-05	0.00708271
ENSMUSG00000018196	Glrx2	E023	1	143716338	143749676	1	1.59253	6.03904	3.79	5.09e-08	4.35e-05
ENSMUSG00000030533	Unc45a	E021	7	80325292	80341005	-1	1.16099	4.34349	3.74	4.13e-05	0.00711552
ENSMUSG00000004934	Pias4	E010	10	81153266	81167923	-1	1.16053	4.33524	3.74	4.05e-05	0.00701172
ENSMUSG00000006673	Qrich1	E097	9	108516806	108560163	1	1.18428	4.42293	3.73	0.000127101	0.0149497
ENSMUSG00000032604	Qars	E097	9	108507713	108515941	1	1.18428	4.42293	3.73	0.000127101	0.0149497
ENSMUSG00000103970	Gm37678	E097	9	108544214	108545359	1	1.18428	4.42293	3.73	0.000127101	0.0149497
ENSMUSG00000019920	Lims1	E005	10	58323466	58424691	1	1.12047	4.10326	3.66	9.88e-05	0.0126108
ENSMUSG00000038762	Abcf1	E007	17	35956819	35969761	-1	1.17952	4.3063	3.65	0.000147837	0.0163031
ENSMUSG00000026374	Tsn	E006	1	118294778	118311739	-1	1.41834	5.12829	3.62	0.000159636	0.0170975
ENSMUSG00000027018	Hat1	E014	2	71388958	71441622	1	1.33379	4.80444	3.6	0.000115394	0.0140972
ENSMUSG00000005514	Por	E029	5	135670033	135735326	1	1.44322	5.173	3.58	0.000268574	0.0240565
ENSMUSG00000025224	Gbf1	E007	19	46152509	46286510	1	1.19618	4.21916	3.53	8.3e-05	0.0112533
ENSMUSG00000031007	Atp6ap2	E004	X	12587801	12617049	1	1.15535	4.00985	3.47	0.000227871	0.0218086
ENSMUSG00000053819	Camk2d	E032	3	126596302	126846326	1	1.15058	3.98431	3.46	0.000729682	0.0451883
ENSMUSG00000028684	Urod	E006	4	116989965	116994413	-1	1.59384	5.4777	3.44	5.1e-07	0.000275048
ENSMUSG00000080902	Gm11226	E048	4	70248636	70249373	-1	1.1676	3.98814	3.42	0.000557859	0.0379365
ENSMUSG00000039298	Cdk5rap2	E048	4	70216856	70410443	-1	1.1676	3.98814	3.42	0.000557859	0.0379365
ENSMUSG00000029168	Dpysl5	E014	5	30711564	30799375	1	1.13886	3.83721	3.37	0.000378437	0.0295062
ENSMUSG00000030739	Myh14	E022	7	44605803	44670843	-1	1.04023	3.48696	3.35	0.000758094	0.0461134
ENSMUSG00000009418	Nav1	E023	1	135434580	135607295	-1	1.18253	3.88257	3.28	0.000385991	0.0299757
ENSMUSG00000090399	Gm38399	E023	1	135606447	135688105	-1	1.18253	3.88257	3.28	0.000385991	0.0299757
ENSMUSG00000026155	Smap1	E010	1	23844846	23922317	-1	1.1545	3.78129	3.28	0.000470723	0.0343214
ENSMUSG00000037300	Ttc13	E003	8	124671335	124721983	-1	1.47539	4.82275	3.27	1.04e-05	0.0027161
ENSMUSG00000027433	Xrn2	E022	2	147012996	147078000	1	1.35258	4.38696	3.24	0.000101366	0.0128513
ENSMUSG00000025825	Iscu	E007	5	113772748	113778288	1	1.19076	3.86141	3.24	0.00043037	0.0321854
ENSMUSG00000040688	Tbl3	E013	17	24697949	24707660	-1	1.35655	4.35952	3.21	9.67e-05	0.0124269
ENSMUSG00000024150	Mcfd2	E017	17	87254658	87265935	-1	1.17083	3.74689	3.2	0.000689508	0.0438646
ENSMUSG00000079657	Rab26	E012	17	24527241	24534210	-1	2.45016	7.83401	3.2	0.000400826	0.0306652
ENSMUSG00000052752	Traf7	E012	17	24508562	24527938	-1	2.45016	7.83401	3.2	0.000400826	0.0306652
ENSMUSG00000008855	Hdac5	E019	11	102194432	102230166	-1	1.20313	3.83256	3.19	0.000598899	0.0397147
ENSMUSG00000098863	Mir8101	E019	11	102230040	102230150	-1	1.20313	3.83256	3.19	0.000598899	0.0397147
ENSMUSG00000098789	Jmjd7	E032	2	120027483	120032594	1	1.21363	3.80731	3.14	0.000761475	0.0462463
ENSMUSG00000033852	Gm28042	E032	2	120027493	120043033	1	1.21363	3.80731	3.14	0.000761475	0.0462463
ENSMUSG00000098488	Pla2g4b	E032	2	120033417	120043030	1	1.21363	3.80731	3.14	0.000761475	0.0462463
ENSMUSG00000036002	Fam214b	E015	4	43032414	43046220	-1	1.48404	4.64346	3.13	3.57e-05	0.00643085
ENSMUSG00000007080	Pole	E030	5	110286306	110337474	1	1.41281	4.39489	3.11	0.000201649	0.019953
ENSMUSG00000005514	Por	E017	5	135670033	135735326	1	1.65134	5.12952	3.11	1.11e-05	0.00283011
ENSMUSG00000093219	Mir3113	E045	X	151859562	151859637	1	1.46559	4.55147	3.11	0.000173927	0.0181076
ENSMUSG00000025261	Huwe1	E045	X	151800807	151935417	1	1.46559	4.55147	3.11	0.000173927	0.0181076
ENSMUSG00000017999	Ddx27	E032	2	167015193	167034947	1	1.34771	4.17474	3.1	0.000315421	0.0264809
ENSMUSG00000054708	Ankrd24	E038	10	81628540	81647610	1	1.49719	4.60569	3.08	3.73e-05	0.00664536
ENSMUSG00000020538	Srebf1	E030	11	60199089	60222581	-1	1.6601	5.0999	3.07	7.07e-05	0.0101465
ENSMUSG00000099259	Mir6922	E030	11	60202262	60202327	-1	1.6601	5.0999	3.07	7.07e-05	0.0101465
ENSMUSG00000029686	Cul1	E027	6	47453398	47526139	1	1.38971	4.26271	3.07	0.000198105	0.0197524
ENSMUSG00000031558	Slit2	E057	5	47983138	48307733	1	1.45802	4.46271	3.06	0.000334201	0.0274119
ENSMUSG00000030659	Nucb2	E019	7	116504369	116540554	1	1.39843	4.27229	3.06	0.000416948	0.0315408
ENSMUSG00000004270	Lpcat3	E019	6	124663027	124704418	1	1.47959	4.50277	3.04	9.17e-05	0.0120095
ENSMUSG00000028164	Manba	E037	3	135485611	135571404	1	1.39102	4.23195	3.04	0.000299316	0.0257602
ENSMUSG00000031154	Otud5	E014	X	7841364	7876626	1	1.81905	5.50702	3.03	1.13e-06	0.000518311
ENSMUSG00000031871	Cdh5	E001	8	104101625	104144502	1	1.37134	4.10392	2.99	0.000370593	0.0292207
ENSMUSG00000062963	Ufc1	E007	1	171288563	171295024	-1	2.54072	7.59103	2.99	0.000768172	0.0464376
ENSMUSG00000024773	Atg2a	E042	19	6241668	6262335	1	1.7038	5.08023	2.98	0.00030798	0.026229
ENSMUSG00000037470	Uggt1	E019	1	36140027	36244720	-1	1.89004	5.59205	2.96	1.99e-05	0.00423358
ENSMUSG00000038482	Tfdp1	E002	8	13339674	13377702	1	1.34583	3.98103	2.96	0.000672737	0.0430779
ENSMUSG00000004056	Akt2	E009	7	27591552	27640826	1	1.72017	5.08395	2.96	5.23e-05	0.00842813
ENSMUSG00000037111	Setd7	E013	3	51515319	51560879	-1	1.62061	4.78661	2.95	0.000218778	0.0211139
ENSMUSG00000039621	Prex1	E050	2	166566342	166713832	-1	1.34815	3.97818	2.95	0.000688219	0.0438111
ENSMUSG00000002325	Irf9	E054	14	55603571	55610030	1	1.73919	5.11479	2.94	1.34e-05	0.00323705
ENSMUSG00000047098	Rnf31	E054	14	55591708	55603693	1	1.73919	5.11479	2.94	1.34e-05	0.00323705
ENSMUSG00000031353	Rbbp7	E017	X	162760402	162779092	1	1.59079	4.67611	2.94	0.000130147	0.0151366
ENSMUSG00000034793	G6pc3	E009	11	102189620	102194081	1	1.59216	4.66061	2.93	5.91e-05	0.00908635
ENSMUSG00000032504	Pdcd6ip	E027	9	113651744	113708259	-1	1.70496	4.98171	2.92	2.38e-05	0.00487155
ENSMUSG00000017664	Slc35c2	E027	2	165276554	165287869	-1	1.39055	4.04358	2.91	0.000832424	0.0486898
ENSMUSG00000028184	Adgrl2	E025	3	148815583	148990555	-1	1.7342	5.03951	2.91	1.45e-05	0.00340981
ENSMUSG00000000194	Gpr107	E010	2	31152316	31218775	1	1.65248	4.79797	2.9	0.000402534	0.0307416
ENSMUSG00000006219	Fblim1	E032	4	141576062	141606096	-1	1.39513	4.03915	2.9	0.000624343	0.0409439
ENSMUSG00000019338	Zfp687	E012	3	95006590	95015448	-1	1.63264	4.71081	2.89	5.28e-05	0.00847808
ENSMUSG00000062590	Armc9	E039	1	86154780	86278284	1	1.81478	5.21711	2.87	7.8e-06	0.00221097
ENSMUSG00000094638	Gm21972	E039	1	86133637	86162788	1	1.81478	5.21711	2.87	7.8e-06	0.00221097
ENSMUSG00000026229	Psmd1	E039	1	86064387	86139151	1	1.81478	5.21711	2.87	7.8e-06	0.00221097
ENSMUSG00000003810	Mast2	E006	4	116306762	116464183	-1	1.84573	5.27835	2.86	1.21e-05	0.00300715
ENSMUSG00000031174	Rpgr	E027	X	10073621	10216920	-1	2.20411	6.25722	2.84	0.000108062	0.0134475
ENSMUSG00000090084	Srpx	E027	X	10037977	10117709	-1	2.20411	6.25722	2.84	0.000108062	0.0134475
ENSMUSG00000030688	Stard10	E019	7	101317086	101346626	1	1.58859	4.50414	2.84	0.000134256	0.0153678
ENSMUSG00000098302	Gm28039	E033	5	106557946	106696571	-1	1.4617	4.06338	2.78	0.000569982	0.038502
ENSMUSG00000049606	Zfp644	E033	5	106616739	106697287	-1	1.4617	4.06338	2.78	0.000569982	0.038502
ENSMUSG00000099061	Gm28050	E033	5	106500894	106574718	-1	1.4617	4.06338	2.78	0.000569982	0.038502
ENSMUSG00000021670	Hmgcr	E028	13	96648967	96670936	-1	2.18797	6.08174	2.78	3.87e-07	0.000226786
ENSMUSG00000020840	Blmh	E014	11	76924809	76987379	1	2.46801	6.83558	2.77	2.07e-06	0.000823356
ENSMUSG00000030284	Creld1	E011	6	113483297	113493343	1	1.72618	4.76641	2.76	6.74e-05	0.00986463
ENSMUSG00000059474	Mbtd1	E005	11	93885852	93946985	1	1.46917	4.02042	2.74	0.000793707	0.0473087
ENSMUSG00000056919	Cep162	E026	9	87189577	87255536	-1	1.89337	5.17918	2.74	0.000131383	0.015208
ENSMUSG00000018196	Glrx2	E024	1	143716338	143749676	1	2.24958	6.05597	2.69	8.65e-06	0.00237545
ENSMUSG00000019942	Cdk1	E011	10	69336635	69352938	-1	1.5995	4.27357	2.67	0.00060266	0.0398781
ENSMUSG00000028745	Capzb	E006	4	139192899	139291818	1	1.97573	5.24926	2.66	8.07e-05	0.011109
ENSMUSG00000057606	Colq	E018	14	31523082	31591343	-1	1.789	4.73458	2.65	0.000244881	0.0227683
ENSMUSG00000021884	Hacl1	E018	14	31552905	31641286	-1	1.789	4.73458	2.65	0.000244881	0.0227683
ENSMUSG00000014355	Anapc1	E032	2	128610104	128687391	-1	1.89336	5.00453	2.64	4.38e-05	0.00739247
ENSMUSG00000022800	Fyttd1	E013	16	32877500	32908963	1	2.31114	6.10287	2.64	0.000745525	0.0457471
ENSMUSG00000015790	Surf1	E016	2	26913381	26916530	-1	1.67813	4.41356	2.63	0.000358486	0.028612
ENSMUSG00000029034	Cpsf3l	E015	4	155869546	155889103	1	1.61184	4.22604	2.62	0.000674615	0.0431275
ENSMUSG00000040183	Ankrd6	E004	4	32804035	32950841	-1	1.50127	3.92537	2.61	0.000683686	0.0436219
ENSMUSG00000020744	Slc25a19	E012	11	115614178	115628295	-1	1.90827	4.95919	2.6	8.83e-05	0.0117351
ENSMUSG00000000838	Fmr1	E036	X	68678541	68717963	1	2.28102	5.8716	2.57	7.87e-06	0.00222346
ENSMUSG00000098736	Gm27838	E036	X	68678485	68678612	1	2.28102	5.8716	2.57	7.87e-06	0.00222346
ENSMUSG00000001082	Mfsd10	E014	5	34633642	34637212	-1	2.27078	5.80929	2.56	0.000518058	0.0363501
ENSMUSG00000000787	Ddx3x	E015	X	13280970	13294052	1	4.17179	10.6577	2.55	4.48e-08	3.9e-05
ENSMUSG00000020721	Helz	E040	11	107547930	107693826	1	2.28249	5.70608	2.5	7.23e-06	0.00209858
ENSMUSG00000000194	Gpr107	E036	2	31152316	31218775	1	2.48619	6.20573	2.5	9.29e-05	0.0121192
ENSMUSG00000067818	Myl9	E005	2	156775420	156781658	1	1.89599	4.70325	2.48	0.000377906	0.0295
ENSMUSG00000004667	Polr2e	E004	10	80035949	80039795	-1	1.75482	4.34834	2.48	0.000771822	0.0465289
ENSMUSG00000026469	Xpr1	E019	1	155275701	155417415	-1	2.49201	6.16433	2.47	0.000163804	0.0173774
ENSMUSG00000020649	Rrm2	E004	12	24708241	24714146	1	1.86715	4.59507	2.46	0.000327268	0.0270932
ENSMUSG00000006273	Atp6v1b2	E017	8	69088646	69113711	1	1.99181	4.89798	2.46	0.000143625	0.0160368
ENSMUSG00000028809	Srrm1	E007	4	135320484	135353321	-1	2.33706	5.70329	2.44	1.34e-05	0.00322978
ENSMUSG00000098926	Mir6904	E027	1	180587201	180587267	1	2.18817	5.2728	2.41	0.000100554	0.01279
ENSMUSG00000026496	Parp1	E027	1	180568924	180601254	1	2.18817	5.2728	2.41	0.000100554	0.01279
ENSMUSG00000029096	Htra3	E012	5	35652023	35679782	-1	1.97903	4.76428	2.41	0.000193599	0.0194935
ENSMUSG00000098676	Mir6359	E015	18	88972030	88972110	1	2.01376	4.84431	2.41	0.000345112	0.0279784
ENSMUSG00000023066	Rttn	E015	18	88971790	89131013	1	2.01376	4.84431	2.41	0.000345112	0.0279784
ENSMUSG00000003099	Ppp5c	E014	7	17004640	17027924	-1	2.04271	4.90891	2.4	0.000716142	0.044787
ENSMUSG00000005442	Cic	E019	7	25267704	25294159	1	2.22182	5.33417	2.4	4.38e-05	0.00739143
ENSMUSG00000023048	Prr13	E007	15	102459028	102462806	1	3.13131	7.51549	2.4	1.75e-05	0.00390096
ENSMUSG00000026566	Mpzl1	E009	1	165592240	165634538	-1	2.02707	4.83018	2.38	0.000533619	0.0368516
ENSMUSG00000002963	Pnkp	E018	7	44857139	44862992	1	2.10599	5.00895	2.38	0.000180389	0.0185642
ENSMUSG00000001507	Itga3	E033	11	95044474	95076801	-1	2.0301	4.8053	2.37	0.000257235	0.0234201
ENSMUSG00000080473	Gm25315	E026	5	135207988	135208108	1	2.76513	6.51749	2.36	2.93e-06	0.00106199
ENSMUSG00000002748	Baz1b	E026	5	135187264	135246129	1	2.76513	6.51749	2.36	2.93e-06	0.00106199
ENSMUSG00000001750	Tcirg1	E008	19	3896050	3907133	-1	2.18369	5.13774	2.35	0.000127653	0.0149796
ENSMUSG00000018848	Rars	E013	11	35808381	35834506	-1	1.96798	4.61933	2.35	0.000601302	0.039843
ENSMUSG00000061887	Ssbp3	E040	4	106910701	107049694	1	2.57613	6.04454	2.35	5.66e-06	0.00175214
ENSMUSG00000023942	Slc29a1	E013	17	45585200	45599606	-1	2.21873	5.19998	2.34	0.000363935	0.0288879
ENSMUSG00000034902	Pip5k1c	E007	10	81292963	81319973	1	2.15974	5.05086	2.34	0.000777032	0.0467565
ENSMUSG00000026207	Speg	E001	1	75375297	75432320	1	3.0415	7.11081	2.34	1.16e-07	8.69e-05
ENSMUSG00000026825	Dnm1	E009	2	32308471	32353338	-1	2.14946	5.01342	2.33	0.000328297	0.0271095
ENSMUSG00000053093	Myh7	E049	14	54970688	54994634	-1	3.58965	8.35612	2.33	3.66e-06	0.00126249
ENSMUSG00000038383	Pigu	E005	2	155278243	155357430	-1	2.72812	6.34091	2.32	0.000544369	0.0373391
ENSMUSG00000031878	Nae1	E033	8	104511028	104534637	-1	2.05641	4.77065	2.32	0.000503451	0.0358418
ENSMUSG00000008855	Hdac5	E020	11	102194432	102230166	-1	2.39639	5.55729	2.32	8.8e-05	0.0117343
ENSMUSG00000098863	Mir8101	E020	11	102230040	102230150	-1	2.39639	5.55729	2.32	8.8e-05	0.0117343
ENSMUSG00000041361	Myzap	E022	9	71504347	71592360	-1	2.71365	6.27873	2.31	2.35e-06	0.000896932
ENSMUSG00000032199	Polr2m	E022	9	71478437	71485935	-1	2.71365	6.27873	2.31	2.35e-06	0.000896932
ENSMUSG00000092137	Gcom1	E022	9	71479325	71592265	-1	2.71365	6.27873	2.31	2.35e-06	0.000896932
ENSMUSG00000000295	Hddc2	E008	10	31313382	31328204	1	1.97976	4.57869	2.31	0.000856314	0.0494226
ENSMUSG00000037058	Paip2	E015	18	35598617	35617186	1	3.09375	7.12195	2.3	1.31e-07	9.55e-05
ENSMUSG00000059208	Hnrnpm	E036	17	33646233	33686860	-1	3.11653	7.1741	2.3	8.93e-08	6.9e-05
ENSMUSG00000079557	2016-03-02	E036	17	33685692	33718670	-1	3.11653	7.1741	2.3	8.93e-08	6.9e-05
ENSMUSG00000035189	Ano4	E011	10	88948994	89344762	-1	2.00231	4.59407	2.29	0.000576398	0.0388415
ENSMUSG00000040990	Sh3kbp1	E026	X	159627272	159978069	1	2.21664	5.07066	2.29	0.000233261	0.0220893
ENSMUSG00000095547	Gm10719	E001	9	3017408	3021593	1	2.53397	5.7646	2.27	0.000264472	0.023809
ENSMUSG00000071669	Snx29	E028	16	11322908	11755472	1	1.91081	4.33745	2.27	0.000652895	0.0421662
ENSMUSG00000051977	Prdm9	E009	17	15543079	15564354	-1	2.10639	4.7751	2.27	0.000730128	0.0451883
ENSMUSG00000041361	Myzap	E030	9	71504347	71592360	-1	2.00274	4.53131	2.26	0.000798586	0.047455
ENSMUSG00000032199	Polr2m	E030	9	71478437	71485935	-1	2.00274	4.53131	2.26	0.000798586	0.047455
ENSMUSG00000092137	Gcom1	E030	9	71479325	71592265	-1	2.00274	4.53131	2.26	0.000798586	0.047455
ENSMUSG00000025786	Zdhhc3	E011	9	123066160	123113205	-1	2.26686	5.12649	2.26	0.000195324	0.0195934
ENSMUSG00000022761	Lztr1	E019	16	17508688	17526333	1	2.04236	4.61755	2.26	0.000827354	0.0485632
ENSMUSG00000036968	Cnpy4	E003	5	138187485	138193918	1	2.05089	4.60921	2.25	0.000713847	0.0447383
ENSMUSG00000069910	Spdl1	E009	11	34809190	34833641	-1	2.34481	5.26553	2.25	0.000177314	0.0183951
ENSMUSG00000043207	Zmpste24	E003	4	121059237	121098241	-1	2.30314	5.15405	2.24	0.000249618	0.0230227
ENSMUSG00000088314	Gm26186	E003	4	121075798	121075922	-1	2.30314	5.15405	2.24	0.000249618	0.0230227
ENSMUSG00000020859	Spag9	E036	11	93996091	94126085	1	3.0916	6.91155	2.24	5.13e-05	0.00834134
ENSMUSG00000038762	Abcf1	E014	17	35956819	35969761	-1	2.72104	6.06707	2.23	0.000439757	0.0327346
ENSMUSG00000023015	Racgap1	E033	15	99620496	99651656	-1	2.85827	6.36074	2.23	2.11e-05	0.00446364
ENSMUSG00000026234	Ncl	E006	1	86344719	86359400	-1	2.21624	4.91462	2.22	0.000620525	0.0407346
ENSMUSG00000064837	Snora75	E006	1	86351169	86351301	-1	2.21624	4.91462	2.22	0.000620525	0.0407346
ENSMUSG00000064696	Gm24148	E006	1	86352008	86352087	-1	2.21624	4.91462	2.22	0.000620525	0.0407346
ENSMUSG00000031174	Rpgr	E023	X	10073621	10216920	-1	2.92055	6.45671	2.21	3.3e-05	0.0061044
ENSMUSG00000090084	Srpx	E023	X	10037977	10117709	-1	2.92055	6.45671	2.21	3.3e-05	0.0061044
ENSMUSG00000030846	Tial1	E022	7	128439777	128461717	-1	2.49798	5.51778	2.21	7.21e-05	0.0102985
ENSMUSG00000005204	Senp3	E014	11	69673115	69682084	-1	2.29236	5.05882	2.21	0.000450084	0.0333258
ENSMUSG00000018196	Glrx2	E019	1	143716338	143749676	1	3.46092	7.62358	2.2	2.14e-07	0.000139796
ENSMUSG00000028041	Adam15	E027	3	89338542	89349996	-1	3.01326	6.59685	2.19	6.63e-05	0.00976678
ENSMUSG00000039191	Rbpj	E012	5	53466152	53657362	1	2.32779	5.08296	2.18	0.000327217	0.0270932
ENSMUSG00000021418	Rpp40	E011	13	35893472	35906359	-1	2.92023	6.37357	2.18	5.74e-06	0.00176978
ENSMUSG00000030541	Idh2	E016	7	80094846	80115392	-1	2.51129	5.47849	2.18	0.00012395	0.0147133
ENSMUSG00000022351	Sqle	E014	15	59315077	59331192	1	2.42052	5.25614	2.17	0.000370354	0.0292207
ENSMUSG00000079657	Rab26	E010	17	24527241	24534210	-1	2.58968	5.6097	2.17	8.16e-05	0.0111921
ENSMUSG00000052752	Traf7	E010	17	24508562	24527938	-1	2.58968	5.6097	2.17	8.16e-05	0.0111921
ENSMUSG00000006673	Qrich1	E042	9	108516806	108560163	1	2.2042	4.76998	2.16	0.000771332	0.0465289
ENSMUSG00000032604	Qars	E042	9	108507713	108515941	1	2.2042	4.76998	2.16	0.000771332	0.0465289
ENSMUSG00000103970	Gm37678	E042	9	108544214	108545359	1	2.2042	4.76998	2.16	0.000771332	0.0465289
ENSMUSG00000027936	Crtc2	E001	3	90254163	90264125	1	2.44852	5.28839	2.16	0.000529442	0.0367534
ENSMUSG00000017718	Afmid	E009	11	117825924	117839908	1	2.24786	4.84122	2.15	0.00073656	0.0454106
ENSMUSG00000093485	Gm20708	E009	11	117809668	117839904	1	2.24786	4.84122	2.15	0.00073656	0.0454106
ENSMUSG00000048277	Syngr2	E009	11	117809668	117814283	1	2.24786	4.84122	2.15	0.00073656	0.0454106
ENSMUSG00000066150	Slc31a1	E006	4	62360727	62391769	1	2.75887	5.92041	2.15	3.38e-05	0.00621383
ENSMUSG00000007050	Lsm2	E015	17	34981862	34985891	1	2.72297	5.84009	2.14	5.36e-05	0.00855873
ENSMUSG00000006273	Atp6v1b2	E016	8	69088646	69113711	1	3.45305	7.36791	2.13	4.94e-05	0.00809395
ENSMUSG00000006392	Med8	E026	4	118409337	118415782	1	2.32844	4.95256	2.13	0.000634032	0.0412763
ENSMUSG00000025223	Ldb1	E017	19	46032593	46045214	-1	2.62309	5.55696	2.12	0.000261994	0.0237059
ENSMUSG00000018848	Rars	E015	11	35808381	35834506	-1	3.01831	6.38059	2.11	0.000152292	0.0165806
ENSMUSG00000038416	Cdc16	E007	8	13757676	13781938	1	2.58088	5.44036	2.11	0.000228735	0.0218789
ENSMUSG00000028664	Ephb2	E022	4	136647539	136835988	-1	2.54704	5.35269	2.1	0.000303701	0.0259777
ENSMUSG00000025500	Lmntd2	E005	7	141210043	141214082	-1	1.94915	4.09106	2.1	0.000713302	0.0447383
ENSMUSG00000024054	Smchd1	E036	17	71344489	71475343	-1	2.63082	5.51371	2.1	0.000146463	0.0162057
ENSMUSG00000002395	Use1	E020	8	71366848	71369732	1	2.72047	5.69891	2.09	0.00013133	0.015208
ENSMUSG00000026035	Ppil3	E005	1	58430994	58445486	-1	2.45264	5.12986	2.09	0.000630198	0.0411761
ENSMUSG00000005354	Txn2	E009	15	77915047	77929006	-1	2.76825	5.78741	2.09	0.000208734	0.020386
ENSMUSG00000022793	B4galt4	E008	16	38742264	38769049	1	2.43027	5.0787	2.09	0.000779358	0.0468423
ENSMUSG00000028542	Slc6a9	E040	4	117834506	117875198	1	3.04032	6.35086	2.09	0.000454502	0.033526
ENSMUSG00000031840	Rab3a	E010	8	70754679	70758677	1	2.35817	4.89481	2.08	0.000861457	0.0496087
ENSMUSG00000030824	Nucb1	E007	7	45492874	45510406	-1	2.44588	5.0459	2.06	0.000751268	0.0458953
ENSMUSG00000053819	Camk2d	E028	3	126596302	126846326	1	2.44587	5.04153	2.06	0.000787973	0.0471249
ENSMUSG00000032458	Copb2	E013	9	98563721	98588382	1	3.37808	6.96252	2.06	2.98e-06	0.00107851
ENSMUSG00000005611	Mrvi1	E032	7	110868266	110982461	-1	2.51284	5.17142	2.06	0.000516426	0.0362817
ENSMUSG00000034006	Pqlc1	E023	18	80253292	80292725	1	3.27827	6.74477	2.06	3.88e-06	0.00132034
ENSMUSG00000034708	Grn	E004	11	102430315	102437048	1	5.39989	11.0824	2.05	2.01e-08	2.04e-05
ENSMUSG00000032590	Apeh	E016	9	108085413	108094606	-1	3.24779	6.66437	2.05	0.000207806	0.020313
ENSMUSG00000029470	P2rx4	E011	5	122707544	122729738	1	5.06632	10.3669	2.05	0.000426414	0.0319725
ENSMUSG00000052429	Prmt1	E021	7	44975989	44986492	-1	3.21555	6.57399	2.04	1.11e-05	0.00283011
ENSMUSG00000027540	Ptpn1	E009	2	167932057	167979385	1	2.59505	5.29435	2.04	0.000792639	0.0472739
ENSMUSG00000021595	Nsun2	E017	13	69533746	69635780	1	2.98489	6.08828	2.04	0.000135344	0.0154471
ENSMUSG00000031174	Rpgr	E028	X	10073621	10216920	-1	3.7087	7.56001	2.04	0.000272039	0.0241828
ENSMUSG00000090084	Srpx	E028	X	10037977	10117709	-1	3.7087	7.56001	2.04	0.000272039	0.0241828
ENSMUSG00000056999	Ide	E015	19	37268743	37337852	-1	3.0159	6.13754	2.04	7.35e-05	0.0104304
ENSMUSG00000050860	Phospho1	E015	11	95824499	95832140	1	4.02856	8.1794	2.03	5.34e-08	4.49e-05
ENSMUSG00000075595	Zfp652	E015	11	95712673	95835115	1	4.02856	8.1794	2.03	5.34e-08	4.49e-05
ENSMUSG00000000838	Fmr1	E003	X	68678541	68717963	1	2.98202	6.03788	2.02	0.000198107	0.0197524
ENSMUSG00000098736	Gm27838	E003	X	68678485	68678612	1	2.98202	6.03788	2.02	0.000198107	0.0197524
ENSMUSG00000027879	Sec22b	E007	3	97901190	97923276	1	3.78391	7.5918	2.01	3.45e-06	0.00121432
ENSMUSG00000015714	Cers2	E020	3	95314791	95323599	1	3.29664	6.60196	2	3.63e-05	0.00650895
ENSMUSG00000028797	Tmem234	E035	4	129600668	129624059	1	2.91207	5.81776	2	0.000432092	0.0322746
ENSMUSG00000042055	Wdr11	E042	7	129591863	129635738	1	2.82676	5.62583	1.99	0.000237378	0.0223467
ENSMUSG00000040296	Ddx58	E029	4	40203773	40239828	-1	2.99982	5.9319	1.98	0.000150268	0.0164498
ENSMUSG00000007476	Lrrc8a	E028	2	30237715	30263790	1	5.71894	11.3028	1.98	0.000191669	0.0194011
ENSMUSG00000079484	Phyhd1	E028	2	30266203	30282149	1	5.71894	11.3028	1.98	0.000191669	0.0194011
ENSMUSG00000052533	Nup188	E028	2	30286397	30344266	1	5.71894	11.3028	1.98	0.000191669	0.0194011
ENSMUSG00000098794	Gm28038	E028	2	30281043	30301078	1	5.71894	11.3028	1.98	0.000191669	0.0194011
ENSMUSG00000099041	Gm28035	E028	2	30240567	30282148	1	5.71894	11.3028	1.98	0.000191669	0.0194011
ENSMUSG00000026670	Uap1	E019	1	170141938	170174957	-1	3.02281	5.93984	1.97	0.000814502	0.0481521
ENSMUSG00000028670	Lypla2	E004	4	135968224	135972626	-1	4.46307	8.76759	1.96	9.81e-06	0.00258904
ENSMUSG00000042302	Ehbp1	E024	11	22005828	22342292	-1	2.7849	5.46609	1.96	0.000468046	0.0342239
ENSMUSG00000003344	Btbd2	E004	10	80642617	80657071	-1	3.34906	6.56229	1.96	0.000242634	0.0226987
ENSMUSG00000003344	Btbd2	E005	10	80642617	80657071	-1	3.71241	7.26751	1.96	7.61e-06	0.0021712
ENSMUSG00000037376	Trmt6	E002	2	132804207	132816055	-1	2.68122	5.23467	1.95	0.000817535	0.0482294
ENSMUSG00000032366	Tpm1	E025	9	67022590	67049406	-1	5.1508	10.0555	1.95	2.29e-05	0.0047341
ENSMUSG00000089083	Rnu7	E026	6	124741225	124741286	-1	2.69492	5.25322	1.95	0.000587581	0.0392435
ENSMUSG00000072772	Grcc10	E026	6	124739183	124741374	-1	2.69492	5.25322	1.95	0.000587581	0.0392435
ENSMUSG00000004263	Atn1	E026	6	124742544	124756524	-1	2.69492	5.25322	1.95	0.000587581	0.0392435
ENSMUSG00000048537	Phldb1	E015	9	44686304	44735198	-1	3.20071	6.2331	1.95	0.000161181	0.0171735
ENSMUSG00000029168	Dpysl5	E007	5	30711564	30799375	1	2.78701	5.42448	1.95	0.000626301	0.04099
ENSMUSG00000034771	Tle2	E020	10	81574561	81590845	1	3.26697	6.34282	1.94	3.86e-05	0.00677533
ENSMUSG00000005610	Eif4g2	E025	7	111070568	111083030	-1	3.1367	6.08216	1.94	0.00025105	0.0231002
ENSMUSG00000088948	Gm23262	E025	7	111076060	111076227	-1	3.1367	6.08216	1.94	0.00025105	0.0231002
ENSMUSG00000025498	Irf7	E014	7	141262706	141266481	-1	3.12299	6.04853	1.94	0.000789011	0.0471438
ENSMUSG00000104063	Pcdhgb7	E072	18	37751600	37841873	1	4.32559	8.34505	1.93	1.73e-07	0.000119438
ENSMUSG00000103472	Pcdhga7	E072	18	37714764	37841873	1	4.32559	8.34505	1.93	1.73e-07	0.000119438
ENSMUSG00000102828	Gm38182	E072	18	37823879	37840382	1	4.32559	8.34505	1.93	1.73e-07	0.000119438
ENSMUSG00000103770	Pcdha9	E072	18	36997880	37187657	1	4.32559	8.34505	1.93	1.73e-07	0.000119438
ENSMUSG00000103677	Pcdhga4	E072	18	37685210	37841873	1	4.32559	8.34505	1.93	1.73e-07	0.000119438
ENSMUSG00000103458	Pcdha4	E072	18	36952741	37840200	1	4.32559	8.34505	1.93	1.73e-07	0.000119438
ENSMUSG00000103144	Pcdhga1	E072	18	37661793	37841873	1	4.32559	8.34505	1.93	1.73e-07	0.000119438
ENSMUSG00000102836	Gm37013	E072	18	36969916	37833296	1	4.32559	8.34505	1.93	1.73e-07	0.000119438
ENSMUSG00000103255	Pcdhac1	E072	18	37090013	37187657	1	4.32559	8.34505	1.93	1.73e-07	0.000119438
ENSMUSG00000103793	Pcdhga6	E072	18	37707039	37841873	1	4.32559	8.34505	1.93	1.73e-07	0.000119438
ENSMUSG00000104318	Pcdha7	E072	18	36973802	37187657	1	4.32559	8.34505	1.93	1.73e-07	0.000119438
ENSMUSG00000104252	Pcdha4	E072	18	36952648	37187661	1	4.32559	8.34505	1.93	1.73e-07	0.000119438
ENSMUSG00000103567	Pcdhga5	E072	18	37694380	37841873	1	4.32559	8.34505	1.93	1.73e-07	0.000119438
ENSMUSG00000102697	Pcdhac2	E072	18	37143503	37187657	1	4.32559	8.34505	1.93	1.73e-07	0.000119438
ENSMUSG00000103092	Pcdha5	E072	18	36960440	37187657	1	4.32559	8.34505	1.93	1.73e-07	0.000119438
ENSMUSG00000023036	Pcdhga8	E072	18	37815079	37841873	1	4.32559	8.34505	1.93	1.73e-07	0.000119438
ENSMUSG00000103800	Pcdha8	E072	18	36992371	37187657	1	4.32559	8.34505	1.93	1.73e-07	0.000119438
ENSMUSG00000102748	Pcdhgb2	E072	18	37689828	37841873	1	4.32559	8.34505	1.93	1.73e-07	0.000119438
ENSMUSG00000103601	Gm18150	E072	18	37013848	37014634	1	4.32559	8.34505	1.93	1.73e-07	0.000119438
ENSMUSG00000103585	Pcdhgb4	E072	18	37720369	37841870	1	4.32559	8.34505	1.93	1.73e-07	0.000119438
ENSMUSG00000103442	Pcdha1	E072	18	36930184	37187661	1	4.32559	8.34505	1.93	1.73e-07	0.000119438
ENSMUSG00000102918	Pcdhgc3	E072	18	37806364	37841873	1	4.32559	8.34505	1.93	1.73e-07	0.000119438
ENSMUSG00000102742	Pcdhga11	E072	18	37755731	37841873	1	4.32559	8.34505	1.93	1.73e-07	0.000119438
ENSMUSG00000103707	Pcdha6	E072	18	36967631	37187657	1	4.32559	8.34505	1.93	1.73e-07	0.000119438
ENSMUSG00000007440	Pcdha11	E072	18	37005203	37187657	1	4.32559	8.34505	1.93	1.73e-07	0.000119438
ENSMUSG00000103332	Pcdhga2	E072	18	37668953	37841870	1	4.32559	8.34505	1.93	1.73e-07	0.000119438
ENSMUSG00000103037	Pcdhgb1	E072	18	37680233	37841870	1	4.32559	8.34505	1.93	1.73e-07	0.000119438
ENSMUSG00000104346	Pcdhga3	E072	18	37674307	37841873	1	4.32559	8.34505	1.93	1.73e-07	0.000119438
ENSMUSG00000103749	Pcdhgb5	E072	18	37731009	37841873	1	4.32559	8.34505	1.93	1.73e-07	0.000119438
ENSMUSG00000102543	Pcdhgc5	E072	18	37819513	37841873	1	4.32559	8.34505	1.93	1.73e-07	0.000119438
ENSMUSG00000103125	Gm37388	E072	18	36975941	37833296	1	4.32559	8.34505	1.93	1.73e-07	0.000119438
ENSMUSG00000103088	Pcdhgb6	E072	18	37742094	37841873	1	4.32559	8.34505	1.93	1.73e-07	0.000119438
ENSMUSG00000102428	Pcdhga12	E072	18	37765580	37841873	1	4.32559	8.34505	1.93	1.73e-07	0.000119438
ENSMUSG00000102206	Pcdha11	E072	18	37010712	37187657	1	4.32559	8.34505	1.93	1.73e-07	0.000119438
ENSMUSG00000103310	Pcdha12	E072	18	37020149	37187657	1	4.32559	8.34505	1.93	1.73e-07	0.000119438
ENSMUSG00000102222	Pcdhga10	E072	18	37746993	37841873	1	4.32559	8.34505	1.93	1.73e-07	0.000119438
ENSMUSG00000104148	Pcdha2	E072	18	36939205	37187657	1	4.32559	8.34505	1.93	1.73e-07	0.000119438
ENSMUSG00000102440	Pcdhga9	E072	18	37736936	37841870	1	4.32559	8.34505	1.93	1.73e-07	0.000119438
ENSMUSG00000103897	Pcdhga8	E072	18	37725706	37841873	1	4.32559	8.34505	1.93	1.73e-07	0.000119438
ENSMUSG00000103081	Pcdhgb8	E072	18	37761801	37841870	1	4.32559	8.34505	1.93	1.73e-07	0.000119438
ENSMUSG00000102312	Pcdha3	E072	18	36946105	37187657	1	4.32559	8.34505	1.93	1.73e-07	0.000119438
ENSMUSG00000036833	Pnpla7	E023	2	24976033	25054057	1	2.9323	5.64721	1.93	0.000412274	0.0312719
ENSMUSG00000029201	Ugdh	E011	5	65413221	65435949	-1	3.8056	7.32337	1.92	0.000319887	0.0267082
ENSMUSG00000030409	Dmpk	E003	7	19083849	19093821	1	3.58159	6.88511	1.92	2.19e-05	0.00459897
ENSMUSG00000057606	Colq	E002	14	31523082	31591343	-1	6.70113	12.8798	1.92	2.8e-08	2.65e-05
ENSMUSG00000021884	Hacl1	E002	14	31552905	31641286	-1	6.70113	12.8798	1.92	2.8e-08	2.65e-05
ENSMUSG00000041361	Myzap	E017	9	71504347	71592360	-1	4.96023	9.5245	1.92	1.21e-07	8.93e-05
ENSMUSG00000032199	Polr2m	E017	9	71478437	71485935	-1	4.96023	9.5245	1.92	1.21e-07	8.93e-05
ENSMUSG00000092137	Gcom1	E017	9	71479325	71592265	-1	4.96023	9.5245	1.92	1.21e-07	8.93e-05
ENSMUSG00000052429	Prmt1	E020	7	44975989	44986492	-1	3.81581	7.31699	1.92	5.98e-06	0.00181548
ENSMUSG00000071337	Tia1	E021	6	86404219	86433405	1	4.41544	8.42865	1.91	2.7e-07	0.000168978
ENSMUSG00000022620	Arsa	E010	15	89472476	89477425	-1	3.2838	6.2674	1.91	0.000259075	0.0235562
ENSMUSG00000013787	Ehmt2	E019	17	34898469	34914052	1	3.37166	6.41376	1.9	0.000202616	0.0200204
ENSMUSG00000024776	Stambpl1	E016	19	34192229	34240333	1	3.18412	6.05443	1.9	0.000148116	0.0163147
ENSMUSG00000045672	Col27a1	E033	4	63214004	63334991	1	3.14581	5.97608	1.9	0.000515384	0.0362796
ENSMUSG00000090210	Itga10	E045	3	96645584	96664519	1	4.0015	7.5899	1.9	2.15e-06	0.000849374
ENSMUSG00000028102	Pex11b	E045	3	96635376	96645366	1	4.0015	7.5899	1.9	2.15e-06	0.000849374
ENSMUSG00000054808	Actn4	E032	7	28893248	28962340	-1	2.96043	5.59272	1.89	0.000577047	0.0388435
ENSMUSG00000029056	Pank4	E012	4	154964123	154980938	1	3.2636	6.16459	1.89	0.000122505	0.0145948
ENSMUSG00000026204	Ptprn	E020	1	75247027	75264502	-1	4.03621	7.61553	1.89	8.74e-05	0.0116718
ENSMUSG00000017999	Ddx27	E019	2	167015193	167034947	1	4.02219	7.57174	1.88	2.51e-05	0.00503766
ENSMUSG00000066363	Serpina3f	E007	12	104214544	104221129	1	4.52609	8.489	1.88	4.42e-08	3.88e-05
ENSMUSG00000003528	Slc25a1	E016	16	17925211	17928219	-1	3.16608	5.93612	1.87	0.000287253	0.0250193
ENSMUSG00000002083	Bbc3	E004	7	16309616	16318205	1	3.07931	5.7621	1.87	0.000435278	0.032463
ENSMUSG00000022433	Csnk1e	E007	15	79417856	79443919	-1	3.24647	6.07117	1.87	0.000774056	0.0466348
ENSMUSG00000034317	Trim59	E003	3	69035288	69044755	-1	3.00435	5.61354	1.87	0.000819465	0.0482995
ENSMUSG00000053580	Tanc2	E036	11	105589986	105929304	1	3.17644	5.93115	1.87	0.000341338	0.027788
ENSMUSG00000028676	Srsf10	E007	4	135855747	135869908	1	3.40509	6.35488	1.87	0.00031554	0.0264809
ENSMUSG00000020325	Fstl3	E004	10	79777272	79782630	1	3.55976	6.64146	1.87	0.000180705	0.0185642
ENSMUSG00000055681	Cope	E022	8	70302518	70312993	1	4.00791	7.47245	1.86	6.77e-05	0.00986981
ENSMUSG00000029190	D5Ertd579e	E041	5	36600485	36696024	-1	3.27588	6.10605	1.86	0.000485018	0.0348635
ENSMUSG00000029192	Tbc1d14	E041	5	36490604	36593276	-1	3.27588	6.10605	1.86	0.000485018	0.0348635
ENSMUSG00000025007	Aldh18a1	E008	19	40550257	40588463	-1	3.14965	5.85967	1.86	0.000529743	0.0367613
ENSMUSG00000002395	Use1	E019	8	71366848	71369732	1	3.14262	5.84359	1.86	0.000503858	0.0358418
ENSMUSG00000061689	Dlgap4	E004	2	156613705	156764363	1	4.86841	9.01961	1.85	0.000147844	0.0163031
ENSMUSG00000022617	Chkb	E016	15	89416405	89429908	-1	3.42274	6.33668	1.85	0.000250736	0.0230931
ENSMUSG00000078937	Cpt1b	E016	15	89416405	89425863	-1	3.42274	6.33668	1.85	0.000250736	0.0230931
ENSMUSG00000031310	Zmym3	E045	X	101404384	101420849	-1	3.72196	6.88998	1.85	3.39e-05	0.00622628
ENSMUSG00000001482	Def8	E023	8	123442986	123463270	1	3.92158	7.25242	1.85	1.88e-05	0.00408796
ENSMUSG00000094595	Fsbp	E016	4	11579665	11587591	1	3.15826	5.83645	1.85	0.000371982	0.0292475
ENSMUSG00000078773	Rad54b	E016	4	11558922	11615805	1	3.15826	5.83645	1.85	0.000371982	0.0292475
ENSMUSG00000017221	Psmd3	E014	11	98682554	98695979	1	3.1603	5.82872	1.84	0.000379461	0.0295625
ENSMUSG00000053398	Phgdh	E006	3	98313170	98339990	-1	3.20109	5.90357	1.84	0.000550398	0.0376076
ENSMUSG00000028759	Hp1bp3	E034	4	138216296	138244683	1	3.43322	6.33084	1.84	0.000192026	0.0194022
ENSMUSG00000090210	Itga10	E053	3	96645584	96664519	1	4.1041	7.56325	1.84	0.000132065	0.0152328
ENSMUSG00000028102	Pex11b	E053	3	96635376	96645366	1	4.1041	7.56325	1.84	0.000132065	0.0152328
ENSMUSG00000030452	Nipa2	E008	7	55931287	55962476	-1	3.12872	5.75891	1.84	0.00058566	0.0391688
ENSMUSG00000029610	Aimp2	E003	5	143902704	143909847	-1	3.23692	5.95025	1.84	0.000384475	0.0298935
ENSMUSG00000040697	Dnajc16	E016	4	141760189	141790931	-1	3.37652	6.20141	1.84	0.000251407	0.0231062
ENSMUSG00000022555	Dgat1	E035	15	76502015	76511951	-1	3.1551	5.77372	1.83	0.00053	0.036766
ENSMUSG00000023170	Gps2	E018	11	69913888	69916591	1	3.58129	6.54497	1.83	5.7e-05	0.00891999
ENSMUSG00000061904	Slc25a3	E018	10	91116574	91124059	-1	6.92805	12.6564	1.83	4.37e-07	0.000246507
ENSMUSG00000060679	Mrps9	E008	1	42851233	42905683	1	4.33733	7.9088	1.82	0.000806112	0.0478151
ENSMUSG00000028743	Akr7a5	E004	4	139310744	139318426	1	3.97974	7.2561	1.82	0.000730181	0.0451883
ENSMUSG00000004945	Tmem242	E002	17	5410870	5440259	-1	3.16398	5.7569	1.82	0.000795086	0.0473425
ENSMUSG00000054855	Rnd1	E003	15	98663421	98677461	-1	3.64396	6.6294	1.82	0.000576226	0.0388415
ENSMUSG00000020400	Tnip1	E031	11	54910785	54962917	-1	3.68841	6.68742	1.81	0.00014361	0.0160368
ENSMUSG00000004105	Angptl2	E007	2	33216069	33247717	1	4.47358	8.08575	1.81	3.41e-06	0.00120379
ENSMUSG00000031657	Heatr3	E016	8	88137855	88172027	1	3.50539	6.32875	1.81	0.000156818	0.0169207
ENSMUSG00000029190	D5Ertd579e	E081	5	36600485	36696024	-1	3.49604	6.31165	1.81	0.00024325	0.0226987
ENSMUSG00000029192	Tbc1d14	E081	5	36490604	36593276	-1	3.49604	6.31165	1.81	0.00024325	0.0226987
ENSMUSG00000038342	Mlxip	E019	5	123394798	123457932	1	3.5926	6.46426	1.8	0.000178025	0.0184216
ENSMUSG00000031575	Ash2l	E010	8	25816191	25847694	-1	5.35391	9.60955	1.79	1.3e-07	9.5e-05
ENSMUSG00000024644	Cndp2	E012	18	84667470	84685633	-1	3.59185	6.41169	1.79	0.00020734	0.0202973
ENSMUSG00000027879	Sec22b	E010	3	97901190	97923276	1	5.10074	9.0927	1.78	9.27e-07	0.000437887
ENSMUSG00000001435	Col18a1	E047	10	77052178	77166548	-1	10.7675	19.129	1.78	8.57e-08	6.68e-05
ENSMUSG00000068882	Ssb	E010	2	69861562	69871846	1	3.82537	6.7697	1.77	9.61e-05	0.0123699
ENSMUSG00000064179	Tnnt1	E016	7	4504570	4516382	-1	3.59874	6.34228	1.76	0.000328992	0.0271211
ENSMUSG00000019373	Cops3	E020	11	59817795	59839838	-1	3.56477	6.27922	1.76	0.000393629	0.03034
ENSMUSG00000032332	Col12a1	E073	9	79598991	79718831	-1	4.12596	7.24614	1.76	3.91e-05	0.00684921
ENSMUSG00000015522	Arnt	E036	3	95434388	95497240	1	3.79787	6.66172	1.75	0.00015128	0.0165144
ENSMUSG00000023495	Pcbp4	E043	9	106453291	106464012	1	4.40618	7.72293	1.75	2.16e-05	0.00454346
ENSMUSG00000009291	Pttg1ip	E014	10	77581720	77598732	1	3.62031	6.34256	1.75	0.000533346	0.0368516
ENSMUSG00000002416	Ndufb2	E040	6	39592574	39603382	1	3.78695	6.63444	1.75	0.000147811	0.0163031
ENSMUSG00000046947	Adck2	E040	6	39573873	39588769	1	3.78695	6.63444	1.75	0.000147811	0.0163031
ENSMUSG00000024436	Mrps18b	E010	17	35910379	35916389	-1	4.62018	8.08353	1.75	3.8e-05	0.00670837
ENSMUSG00000005262	Ufd1l	E026	16	18811779	18835261	1	4.38629	7.66107	1.75	0.000145895	0.0161885
ENSMUSG00000034295	Fhod3	E011	18	24709445	25133500	1	3.56852	6.21019	1.74	0.000501237	0.0357729
ENSMUSG00000025762	Larp1b	E021	3	40950354	41040234	1	4.03208	6.99928	1.74	8.98e-05	0.0118545
ENSMUSG00000065262	Gm23451	E044	11	99017031	99017152	-1	4.40622	7.6417	1.73	2.67e-05	0.005305
ENSMUSG00000020914	Top2a	E044	11	98992943	99024189	-1	4.40622	7.6417	1.73	2.67e-05	0.005305
ENSMUSG00000041361	Myzap	E021	9	71504347	71592360	-1	3.83033	6.63932	1.73	0.00019829	0.0197606
ENSMUSG00000032199	Polr2m	E021	9	71478437	71485935	-1	3.83033	6.63932	1.73	0.00019829	0.0197606
ENSMUSG00000092137	Gcom1	E021	9	71479325	71592265	-1	3.83033	6.63932	1.73	0.00019829	0.0197606
ENSMUSG00000024593	Megf10	E003	18	57133090	57297467	1	3.65659	6.31977	1.73	0.000722896	0.0450211
ENSMUSG00000026305	Lrrfip1	E027	1	90998737	91128944	1	3.91628	6.76332	1.73	0.000457271	0.0336288
ENSMUSG00000028468	Rgp1	E010	4	43578715	43587487	1	4.25872	7.31669	1.72	7.34e-05	0.0104304
ENSMUSG00000090210	Itga10	E035	3	96645584	96664519	1	4.98489	8.55593	1.72	2.59e-06	0.000968094
ENSMUSG00000028102	Pex11b	E035	3	96635376	96645366	1	4.98489	8.55593	1.72	2.59e-06	0.000968094
ENSMUSG00000013622	Atraid	E012	5	31048312	31054623	1	3.66514	6.28348	1.71	0.000721625	0.0450211
ENSMUSG00000017760	Ctsa	E028	2	164832873	164841032	1	5.21258	8.93559	1.71	0.000855968	0.0494226
ENSMUSG00000020056	Ccdc53	E012	10	88201093	88246158	1	4.53702	7.77435	1.71	7.02e-05	0.0101319
ENSMUSG00000035048	Anapc13	E007	9	102626296	102634425	1	4.25996	7.29781	1.71	0.000625797	0.0409805
ENSMUSG00000014355	Anapc1	E041	2	128610104	128687391	-1	3.87981	6.64144	1.71	0.000359927	0.0286919
ENSMUSG00000033075	Senp1	E031	15	98038744	98093744	-1	3.97567	6.80363	1.71	0.00017738	0.0183951
ENSMUSG00000030409	Dmpk	E032	7	19083849	19093821	1	3.98027	6.78549	1.7	0.000362245	0.0288074
ENSMUSG00000019822	Smpd2	E018	10	41485642	41490369	-1	4.15784	7.07867	1.7	0.000523638	0.036545
ENSMUSG00000026842	Abl1	E025	2	31688376	31804227	1	5.50638	9.35959	1.7	1.35e-05	0.003245
ENSMUSG00000029614	Rpl6	E014	5	121204481	121209241	1	3.83601	6.51624	1.7	1.44e-05	0.00338284
ENSMUSG00000032498	Mlh1	E020	9	111228228	111271791	-1	4.84621	8.22485	1.7	5.33e-06	0.00166892
ENSMUSG00000027075	Slc43a1	E023	2	84838850	84863594	1	4.03778	6.83978	1.69	0.000540936	0.0371949
ENSMUSG00000079487	Med12	E052	X	101274030	101297465	1	4.39841	7.4446	1.69	0.000355828	0.0285162
ENSMUSG00000031302	Nlgn3	E052	X	101299168	101325963	1	4.39841	7.4446	1.69	0.000355828	0.0285162
ENSMUSG00000096056	Gm21986	E052	X	101295839	101321348	1	4.39841	7.4446	1.69	0.000355828	0.0285162
ENSMUSG00000028047	Thbs3	E025	3	89215180	89226837	1	4.99147	8.44722	1.69	1.75e-05	0.00389404
ENSMUSG00000060671	Atp8b2	E042	3	89939481	89963508	-1	3.88949	6.57686	1.69	0.000678024	0.0432888
ENSMUSG00000028760	Eif4g3	E056	4	137993022	138208508	1	3.88577	6.56754	1.69	0.000347432	0.0281082
ENSMUSG00000021595	Nsun2	E028	13	69533746	69635780	1	3.77669	6.37796	1.69	0.000846857	0.0492025
ENSMUSG00000018900	Slc22a5	E010	11	53864542	53891660	-1	3.70362	6.25122	1.69	0.000745003	0.0457295
ENSMUSG00000003549	Ercc1	E022	7	19344778	19356524	1	5.44629	9.19214	1.69	8.36e-06	0.00232752
ENSMUSG00000005682	Pan2	E016	10	128303335	128321358	1	4.53502	7.65382	1.69	3.28e-05	0.00609028
ENSMUSG00000025809	Itgb1	E020	8	128685654	128733200	1	5.3761	9.06315	1.69	0.000267542	0.0240079
ENSMUSG00000043822	Adamtsl5	E017	10	80339110	80348412	-1	5.2508	8.84927	1.69	2.26e-06	0.000876565
ENSMUSG00000061232	H2-K1	E022	17	33996017	34000333	-1	5.72237	9.62423	1.68	0.000401865	0.0307098
ENSMUSG00000005610	Eif4g2	E024	7	111070568	111083030	-1	6.30064	10.5717	1.68	2.1e-08	2.1e-05
ENSMUSG00000088948	Gm23262	E024	7	111076060	111076227	-1	6.30064	10.5717	1.68	2.1e-08	2.1e-05
ENSMUSG00000026034	Clk1	E021	1	58410189	58424066	-1	5.86766	9.84454	1.68	0.000354816	0.0284584
ENSMUSG00000041431	Ccnb1	E007	13	100778650	100786570	-1	5.86081	9.80845	1.67	0.000297214	0.0256557
ENSMUSG00000020362	Cnot6	E011	11	49671503	49712723	-1	6.08276	10.1794	1.67	8.34e-07	0.000404121
ENSMUSG00000001507	Itga3	E030	11	95044474	95076801	-1	5.51538	9.22534	1.67	8.46e-05	0.0114149
ENSMUSG00000058056	Palld	E033	8	61513246	61902690	-1	7.80836	13.0577	1.67	7.3e-08	5.85e-05
ENSMUSG00000001435	Col18a1	E046	10	77052178	77166548	-1	8.74547	14.6078	1.67	1.97e-07	0.000130937
ENSMUSG00000050812	AI314180	E034	4	58798911	58912749	-1	5.59903	9.34407	1.67	8.29e-05	0.0112533
ENSMUSG00000024797	Vps51	E020	19	6067842	6080324	-1	4.62482	7.70578	1.67	8.58e-05	0.0115189
ENSMUSG00000100621	Gm28374	E020	19	6076945	6082256	-1	4.62482	7.70578	1.67	8.58e-05	0.0115189
ENSMUSG00000024799	Tm7sf2	E020	19	6062821	6068373	-1	4.62482	7.70578	1.67	8.58e-05	0.0115189
ENSMUSG00000024792	Zfpl1	E020	19	6080762	6084944	-1	4.62482	7.70578	1.67	8.58e-05	0.0115189
ENSMUSG00000038722	Bud31	E009	5	145140362	145148078	1	3.95832	6.59219	1.67	0.000665307	0.0427145
ENSMUSG00000078153	Psme2b	E002	11	48945354	48946190	-1	3.86833	6.43656	1.66	4.47e-05	0.00750132
ENSMUSG00000069893	9930111J21Rik1	E002	11	48946150	48979398	-1	3.86833	6.43656	1.66	4.47e-05	0.00750132
ENSMUSG00000056211	R3hdm1	E033	1	128103301	128237736	1	6.24954	10.3926	1.66	4.55e-05	0.00757048
ENSMUSG00000039233	Tbce	E008	13	13997949	14039638	-1	4.57668	7.59977	1.66	8.29e-05	0.0112533
ENSMUSG00000022185	Acin1	E021	14	54642161	54686931	-1	3.89279	6.45671	1.66	0.000776471	0.0467447
ENSMUSG00000057335	Cep170	E034	1	176733653	176814067	-1	4.50374	7.46729	1.66	0.000122798	0.0146173
ENSMUSG00000039449	Prpf18	E008	2	4622058	4652113	-1	5.97578	9.89757	1.66	3.38e-06	0.00119891
ENSMUSG00000026074	Map4k4	E046	1	39900913	40026310	1	4.76281	7.88008	1.65	3.46e-05	0.00632249
ENSMUSG00000032563	Mrpl3	E022	9	105053239	105079888	1	5.58077	9.2312	1.65	2.08e-06	0.000824549
ENSMUSG00000009418	Nav1	E026	1	135434580	135607295	-1	3.92311	6.48776	1.65	0.000731527	0.0452301
ENSMUSG00000090399	Gm38399	E026	1	135606447	135688105	-1	3.92311	6.48776	1.65	0.000731527	0.0452301
ENSMUSG00000018761	Mpdu1	E021	11	69656697	69662642	-1	4.30954	7.11256	1.65	0.000841071	0.0489562
ENSMUSG00000040479	Dgkz	E019	2	91932824	91975864	-1	5.9428	9.80509	1.65	7.39e-06	0.00213023
ENSMUSG00000025408	Ddit3	E005	10	127290774	127296288	1	9.63745	15.8648	1.65	7.47e-06	0.00214495
ENSMUSG00000029687	Ezh2	E013	6	47530139	47595341	-1	5.38188	8.82443	1.64	8.16e-06	0.00228481
ENSMUSG00000090210	Itga10	E037	3	96645584	96664519	1	4.73443	7.7594	1.64	7.25e-05	0.0103306
ENSMUSG00000028102	Pex11b	E037	3	96635376	96645366	1	4.73443	7.7594	1.64	7.25e-05	0.0103306
ENSMUSG00000029723	Tsc22d4	E009	5	137745730	137768450	1	6.31368	10.342	1.64	3.84e-08	3.49e-05
ENSMUSG00000031441	Atp11a	E044	8	12757014	12868728	1	4.26613	6.96886	1.63	0.000510797	0.0361257
ENSMUSG00000095280	Gm21738	E003	14	19415857	19418930	-1	5.13667	8.37157	1.63	0.000142672	0.0159851
ENSMUSG00000031154	Otud5	E021	X	7841364	7876626	1	5.07105	8.26218	1.63	3.11e-05	0.00590313
ENSMUSG00000041133	Smc1a	E026	X	152016428	152062694	1	4.51541	7.34915	1.63	0.00024522	0.0227761
ENSMUSG00000025485	Ric8	E026	7	140856957	140863730	1	6.752	10.9876	1.63	2.19e-08	2.16e-05
ENSMUSG00000036186	Fam69b	E030	2	26628457	26636497	1	4.19817	6.82969	1.63	0.000511503	0.0361364
ENSMUSG00000026921	Egfl7	E030	2	26580014	26593120	1	4.19817	6.82969	1.63	0.000511503	0.0361364
ENSMUSG00000092356	Gm20532	E030	2	26586639	26635634	1	4.19817	6.82969	1.63	0.000511503	0.0361364
ENSMUSG00000065540	Mir126a	E030	2	26591357	26591429	1	4.19817	6.82969	1.63	0.000511503	0.0361364
ENSMUSG00000061904	Slc25a3	E020	10	91116574	91124059	-1	9.51705	15.476	1.63	1.42e-14	9.28e-11
ENSMUSG00000026918	Brd3	E015	2	27445579	27507662	-1	6.06685	9.86313	1.63	0.000191111	0.0193608
ENSMUSG00000098812	Mir7578	E015	2	27450549	27450630	-1	6.06685	9.86313	1.63	0.000191111	0.0193608
ENSMUSG00000041361	Myzap	E018	9	71504347	71592360	-1	6.10675	9.92688	1.63	3.26e-07	0.000197021
ENSMUSG00000032199	Polr2m	E018	9	71478437	71485935	-1	6.10675	9.92688	1.63	3.26e-07	0.000197021
ENSMUSG00000092137	Gcom1	E018	9	71479325	71592265	-1	6.10675	9.92688	1.63	3.26e-07	0.000197021
ENSMUSG00000047866	Lonp2	E022	8	86624043	86723873	1	5.02802	8.17094	1.63	2.88e-05	0.00556827
ENSMUSG00000039328	Rnf122	E004	8	31111820	31131482	1	4.9887	8.10416	1.62	5.81e-05	0.00899528
ENSMUSG00000047767	Atg16l2	E017	7	101289392	101302251	-1	5.09747	8.27859	1.62	2.03e-05	0.00432644
ENSMUSG00000026107	Nabp1	E001	1	51465862	51478425	-1	4.55303	7.38464	1.62	0.00076137	0.0462463
ENSMUSG00000038324	Trpc4ap	E015	2	155634271	155692384	-1	5.68619	9.22191	1.62	5.82e-06	0.00178053
ENSMUSG00000028273	Pdlim5	E008	3	142239590	142395696	-1	10.2932	16.6671	1.62	8.91e-08	6.9e-05
ENSMUSG00000015714	Cers2	E019	3	95314791	95323599	1	4.87478	7.88904	1.62	0.000298366	0.0257238
ENSMUSG00000025246	Tbl1x	E016	X	77511013	77662983	1	6.87382	11.1109	1.62	4.2e-07	0.000240179
ENSMUSG00000089989	Flt3l	E055	7	45131188	45136432	-1	5.6737	9.17027	1.62	0.000568763	0.0384329
ENSMUSG00000065878	Snord34	E055	7	45126601	45126670	-1	5.6737	9.17027	1.62	0.000568763	0.0384329
ENSMUSG00000065628	Snord33	E055	7	45126864	45126947	-1	5.6737	9.17027	1.62	0.000568763	0.0384329
ENSMUSG00000065219	Snord32a	E055	7	45127382	45127464	-1	5.6737	9.17027	1.62	0.000568763	0.0384329
ENSMUSG00000074129	Rpl13a	E055	7	45125558	45136231	-1	5.6737	9.17027	1.62	0.000568763	0.0384329
ENSMUSG00000032332	Col12a1	E072	9	79598991	79718831	-1	4.3005	6.94584	1.62	0.000488278	0.0350269
ENSMUSG00000039233	Tbce	E030	13	13997949	14039638	-1	4.85179	7.80211	1.61	6.67e-05	0.00979781
ENSMUSG00000037995	Igsf9	E015	1	172481788	172498878	1	4.78637	7.69614	1.61	0.00012111	0.0145137
ENSMUSG00000028284	Map3k7	E025	4	31964097	32023467	1	4.86065	7.79851	1.6	0.000201551	0.019953
ENSMUSG00000063334	Krr1	E017	10	111972664	111988432	1	11.3256	18.1357	1.6	6.34e-07	0.00032972
ENSMUSG00000072720	Myo18b	E036	5	112688876	112896362	-1	4.83968	7.74682	1.6	0.000591174	0.0393561
ENSMUSG00000025745	Hadha	E015	5	30118304	30155162	-1	4.54865	7.27873	1.6	0.000425219	0.0319435
ENSMUSG00000034462	Pkd2	E019	5	104459450	104505819	1	5.82911	9.3164	1.6	0.000545551	0.037407
ENSMUSG00000003458	Ncstn	E008	1	172066013	172082795	-1	4.40691	7.04272	1.6	0.0006004	0.0398008
ENSMUSG00000032740	Ccdc88a	E036	11	29373658	29510808	1	4.37858	6.99119	1.6	0.000750412	0.0458743
ENSMUSG00000028464	Tpm2	E004	4	43514711	43523765	-1	14.5773	23.1988	1.59	1.22e-11	3.26e-08
ENSMUSG00000006127	Inpp5k	E012	11	75630988	75648871	1	7.40919	11.7513	1.59	5.27e-09	6.61e-06
ENSMUSG00000021611	Tert	E003	13	73627001	73649041	1	4.33411	6.86459	1.58	0.000658673	0.0424692
ENSMUSG00000058056	Palld	E034	8	61513246	61902690	-1	11.4374	18.0695	1.58	2.93e-17	3.37e-13
ENSMUSG00000004562	Arhgef40	E061	14	51984719	52006251	1	6.83589	10.7835	1.58	2.74e-07	0.000170754
ENSMUSG00000024758	Rtn3	E011	19	7425901	7483289	-1	4.75695	7.48661	1.57	0.000319857	0.0267082
ENSMUSG00000046879	Irgm1	E007	11	48861968	48871683	-1	7.48582	11.779	1.57	1.87e-08	1.93e-05
ENSMUSG00000028163	Nfkb1	E022	3	135584655	135691547	-1	4.52446	7.11108	1.57	0.000744845	0.0457295
ENSMUSG00000025372	Baiap2	E010	11	119942763	120006782	1	4.97642	7.81099	1.57	0.000308919	0.0262404
ENSMUSG00000032612	Usp4	E020	9	108347853	108392545	1	5.64672	8.86234	1.57	2.59e-05	0.00515583
ENSMUSG00000024054	Smchd1	E037	17	71344489	71475343	-1	4.7771	7.49235	1.57	0.000318437	0.0266668
ENSMUSG00000028207	Asph	E029	4	9448069	9669344	-1	5.81528	9.12026	1.57	9.89e-06	0.00260855
ENSMUSG00000002984	Tomm40	E013	7	19701313	19715438	-1	8.35197	13.0986	1.57	0.000339228	0.0276914
ENSMUSG00000021694	Ercc8	E009	13	108158731	108195364	1	4.5439	7.1227	1.57	0.000269497	0.0240749
ENSMUSG00000000384	Tbrg4	E029	11	6615598	6626067	-1	6.06745	9.50759	1.57	7.86e-06	0.00222346
ENSMUSG00000065686	Snora5c	E029	11	6620319	6620454	-1	6.06745	9.50759	1.57	7.86e-06	0.00222346
ENSMUSG00000008305	Tle1	E021	4	72117142	72200919	-1	4.88135	7.6395	1.57	0.000423243	0.0318569
ENSMUSG00000026956	Uap1l1	E009	2	25359889	25365682	-1	5.38584	8.42729	1.56	0.000259539	0.0235819
ENSMUSG00000024079	Eif2ak2	E006	17	78852564	78882573	-1	5.47588	8.55925	1.56	0.000139542	0.0158159
ENSMUSG00000026638	Irf6	E015	1	193153111	193172023	1	6.99167	10.9238	1.56	2.4e-06	0.000910168
ENSMUSG00000079144	A130010J15Rik	E015	1	193168046	193177832	1	6.99167	10.9238	1.56	2.4e-06	0.000910168
ENSMUSG00000024608	Rps14	E013	18	60774510	60778546	1	13.5707	21.1875	1.56	9.27e-19	1.13e-14
ENSMUSG00000026112	Coa5	E003	1	37417084	37430103	-1	5.42053	8.46205	1.56	0.000105922	0.0132733
ENSMUSG00000000561	Wdr77	E017	3	105959369	105970037	1	6.13338	9.56901	1.56	8.81e-05	0.0117343
ENSMUSG00000074340	Ovgp1	E017	3	105973711	105987423	1	6.13338	9.56901	1.56	8.81e-05	0.0117343
ENSMUSG00000025262	Fam120c	E011	X	151344175	151471842	1	5.12386	7.99035	1.56	0.000144932	0.0161
ENSMUSG00000036273	Lrrk2	E050	15	91673175	91816120	1	4.99761	7.79142	1.56	0.000199322	0.019813
ENSMUSG00000041361	Myzap	E020	9	71504347	71592360	-1	4.9652	7.72535	1.56	0.000226492	0.0216999
ENSMUSG00000032199	Polr2m	E020	9	71478437	71485935	-1	4.9652	7.72535	1.56	0.000226492	0.0216999
ENSMUSG00000092137	Gcom1	E020	9	71479325	71592265	-1	4.9652	7.72535	1.56	0.000226492	0.0216999
ENSMUSG00000000340	Dbt	E010	3	116513070	116549981	1	6.02796	9.3723	1.55	0.000554265	0.0378058
ENSMUSG00000028278	Rragd	E009	4	32983037	33022180	1	4.68127	7.27477	1.55	0.00084105	0.0489562
ENSMUSG00000031604	Msmo1	E009	8	64718139	64733792	-1	6.11787	9.50309	1.55	1.9e-05	0.00410361
ENSMUSG00000006476	Nsmf	E025	2	25054355	25062881	1	5.03863	7.82468	1.55	0.000288803	0.0250984
ENSMUSG00000041361	Myzap	E011	9	71504347	71592360	-1	10.7961	16.7584	1.55	5.22e-16	4.44e-12
ENSMUSG00000032199	Polr2m	E011	9	71478437	71485935	-1	10.7961	16.7584	1.55	5.22e-16	4.44e-12
ENSMUSG00000092137	Gcom1	E011	9	71479325	71592265	-1	10.7961	16.7584	1.55	5.22e-16	4.44e-12
ENSMUSG00000026509	Capn2	E013	1	182467260	182517608	-1	4.66116	7.2345	1.55	0.000710877	0.0446576
ENSMUSG00000032295	Man2c1	E056	9	57130690	57142722	1	5.0392	7.81788	1.55	0.000252838	0.0231993
ENSMUSG00000009535	Rnmt	E018	18	68300355	68324852	1	6.83964	10.5962	1.55	1.21e-06	0.000544725
ENSMUSG00000051285	Pcmtd1	E009	1	7088920	7173628	1	4.88094	7.55006	1.55	0.000393599	0.03034
ENSMUSG00000038383	Pigu	E003	2	155278243	155357430	-1	5.97527	9.23013	1.54	5.13e-05	0.0083431
ENSMUSG00000028811	Yars	E019	4	129189760	129219607	1	5.85233	9.03872	1.54	4.82e-05	0.00796447
ENSMUSG00000032096	Arcn1	E008	9	44741564	44767845	-1	5.78521	8.93411	1.54	0.00013304	0.0152759
ENSMUSG00000030166	Rad52	E012	6	119902698	119922828	1	4.98094	7.68136	1.54	0.000272696	0.024204
ENSMUSG00000020044	Timp3	E005	10	86300372	86349506	1	10.3475	15.9514	1.54	2.22e-13	1.03e-09
ENSMUSG00000037706	Cd81	E008	7	143052739	143067934	1	4.79887	7.38639	1.54	0.000849072	0.0492584
ENSMUSG00000004667	Polr2e	E013	10	80035949	80039795	-1	7.75708	11.9391	1.54	7.02e-05	0.0101319
ENSMUSG00000003273	Car11	E006	7	45699843	45704682	1	4.79996	7.38635	1.54	0.000502338	0.0358253
ENSMUSG00000057738	Sptan1	E072	2	29965560	30031451	1	5.48431	8.42615	1.54	0.000123341	0.0146498
ENSMUSG00000072770	Acrbp	E007	6	125049689	125063267	1	6.39952	9.8249	1.54	0.000710698	0.0446576
ENSMUSG00000030330	Ing4	E007	6	125039760	125049265	1	6.39952	9.8249	1.54	0.000710698	0.0446576
ENSMUSG00000026193	Fn1	E018	1	71585520	71653200	-1	8.43413	12.9182	1.53	3.67e-09	5.06e-06
ENSMUSG00000031467	Agpat5	E011	8	18846277	18891361	1	7.14788	10.9409	1.53	0.000423196	0.0318569
ENSMUSG00000040856	Dlk1	E027	12	109452823	109463336	1	8.47489	12.9532	1.53	2.27e-07	0.000146329
ENSMUSG00000021843	Ktn1	E032	14	47648448	47736564	1	5.55058	8.48024	1.53	0.000299179	0.0257598
ENSMUSG00000024797	Vps51	E019	19	6067842	6080324	-1	4.98546	7.59893	1.52	0.000528878	0.0367273
ENSMUSG00000100621	Gm28374	E019	19	6076945	6082256	-1	4.98546	7.59893	1.52	0.000528878	0.0367273
ENSMUSG00000024799	Tm7sf2	E019	19	6062821	6068373	-1	4.98546	7.59893	1.52	0.000528878	0.0367273
ENSMUSG00000024792	Zfpl1	E019	19	6080762	6084944	-1	4.98546	7.59893	1.52	0.000528878	0.0367273
ENSMUSG00000058056	Palld	E032	8	61513246	61902690	-1	12.1276	18.4669	1.52	4.54e-17	4.93e-13
ENSMUSG00000038244	Mical2	E025	7	112225856	112355194	1	9.60129	14.6136	1.52	1.11e-07	8.35e-05
ENSMUSG00000017774	Myo1c	E001	11	75650504	75673910	1	9.83647	14.9709	1.52	2.14e-06	0.000848402
ENSMUSG00000018999	Slc35b4	E011	6	34153380	34177111	-1	7.15049	10.8712	1.52	2.1e-05	0.0044556
ENSMUSG00000042032	Mat2b	E014	11	40679314	40695203	-1	4.95997	7.52904	1.52	0.000596699	0.039636
ENSMUSG00000033499	Larp4b	E028	13	9093881	9174451	1	8.75013	13.2729	1.52	6.52e-06	0.00194728
ENSMUSG00000017734	Dbndd2	E035	2	164486106	164493319	1	5.57459	8.45192	1.52	0.000700937	0.0443465
ENSMUSG00000090996	Gm20458	E035	2	164460967	164490760	1	5.57459	8.45192	1.52	0.000700937	0.0443465
ENSMUSG00000045503	Sys1	E035	2	164456964	164479638	1	5.57459	8.45192	1.52	0.000700937	0.0443465
ENSMUSG00000060568	Fam78b	E012	1	167001417	167091302	1	5.59148	8.47153	1.52	0.000546493	0.0374454
ENSMUSG00000020900	Myh10	E004	11	68691559	68816632	1	6.63701	10.0555	1.52	1.18e-05	0.00294147
ENSMUSG00000037552	Plekhg2	E010	7	28359604	28372599	-1	4.9602	7.5145	1.51	0.000851758	0.0493407
ENSMUSG00000015659	Serac1	E006	17	6042196	6079741	-1	4.98382	7.53275	1.51	0.000455249	0.0335493
ENSMUSG00000060679	Mrps9	E018	1	42851233	42905683	1	5.63286	8.4929	1.51	0.000445187	0.0330132
ENSMUSG00000098371	Gm28037	E016	16	55966343	55980721	1	5.14998	7.7509	1.51	0.00084103	0.0489562
ENSMUSG00000022601	Zbtb11	E016	16	55973883	56008913	1	5.14998	7.7509	1.51	0.00084103	0.0489562
ENSMUSG00000098274	Rpl24	E016	16	55966275	55971435	1	5.14998	7.7509	1.51	0.00084103	0.0489562
ENSMUSG00000041881	Ndufa7	E010	17	33824591	33838316	1	6.66624	10.031	1.5	0.000356848	0.0285589
ENSMUSG00000025060	Slk	E023	19	47579678	47645246	1	7.69654	11.5748	1.5	0.000326373	0.0270534
ENSMUSG00000075703	Ept1	E015	5	30232581	30272427	1	5.86358	8.81469	1.5	0.000173166	0.0180611
ENSMUSG00000028273	Pdlim5	E007	3	142239590	142395696	-1	26.0419	39.1151	1.5	7.02e-14	3.92e-10
ENSMUSG00000030826	Bcat2	E018	7	45570153	45589710	1	7.43014	11.1495	1.5	6.1e-07	0.000320518
ENSMUSG00000079487	Med12	E036	X	101274030	101297465	1	5.97523	8.96402	1.5	8.81e-05	0.0117351
ENSMUSG00000031302	Nlgn3	E036	X	101299168	101325963	1	5.97523	8.96402	1.5	8.81e-05	0.0117351
ENSMUSG00000096056	Gm21986	E036	X	101295839	101321348	1	5.97523	8.96402	1.5	8.81e-05	0.0117351
ENSMUSG00000052423	B4galt3	E022	1	171270328	171276896	1	5.76913	8.64472	1.5	0.000128436	0.015045
ENSMUSG00000036989	Trim3	E012	7	105604463	105633571	-1	5.38788	8.06653	1.5	0.000506847	0.0359706
ENSMUSG00000038372	Gmds	E003	13	31819579	32338712	-1	8.9391	5.97628	-1.5	0.000203736	0.0200682
ENSMUSG00000042712	Wbp5	E002	X	136245079	136247139	1	10.3455	6.91557	-1.5	5.05e-06	0.00160767
ENSMUSG00000029729	Zkscan1	E007	5	138085084	138107822	1	9.55211	6.38268	-1.5	1.74e-05	0.00388289
ENSMUSG00000072720	Myo18b	E017	5	112688876	112896362	-1	7.89693	5.27192	-1.5	0.000713707	0.0447383
ENSMUSG00000024163	Mapk8ip3	E018	17	24892153	24936977	-1	8.39697	5.59914	-1.5	0.000335605	0.0274925
ENSMUSG00000073436	Eme2	E018	17	24888486	24895087	-1	8.39697	5.59914	-1.5	0.000335605	0.0274925
ENSMUSG00000031358	Msl3	E003	X	168654117	168673898	-1	10.7129	7.14053	-1.5	1.1e-05	0.00281488
ENSMUSG00000048310	Pskh1	E001	8	105900441	105931778	1	8.50111	5.6602	-1.5	0.00022107	0.0212617
ENSMUSG00000021645	Smn1	E021	13	100124852	100137690	1	9.80577	6.51622	-1.5	2.79e-05	0.00544378
ENSMUSG00000008575	Nfib	E003	4	82290173	82705750	-1	15.0828	10.0207	-1.51	2.64e-10	5.11e-07
ENSMUSG00000028514	Usp24	E035	4	106316213	106441322	1	10.3499	6.87373	-1.51	0.000122441	0.0145948
ENSMUSG00000022568	Scrib	E040	15	76047158	76069784	-1	11.3906	7.5634	-1.51	0.000245315	0.0227761
ENSMUSG00000035517	Tdrd7	E019	4	45965334	46034761	1	10.2164	6.77916	-1.51	1.62e-05	0.00369665
ENSMUSG00000061032	Rrp1	E003	10	78400362	78413043	-1	13.5687	9.00212	-1.51	9.95e-06	0.00261841
ENSMUSG00000001036	Epn2	E009	11	61517249	61579687	-1	8.43162	5.58902	-1.51	0.000272086	0.0241828
ENSMUSG00000022186	Oxct1	E024	15	4026383	4155344	1	10.9681	7.25824	-1.51	1.49e-06	0.000639016
ENSMUSG00000097239	Gm27029	E014	11	101406664	101424796	-1	8.05352	5.32685	-1.51	0.000479344	0.0346018
ENSMUSG00000097487	Ptges3l	E014	11	101418812	101425333	-1	8.05352	5.32685	-1.51	0.000479344	0.0346018
ENSMUSG00000075528	Aarsd1	E014	11	101406839	101417615	-1	8.05352	5.32685	-1.51	0.000479344	0.0346018
ENSMUSG00000032280	Tle3	E051	9	61372366	61418497	1	11.8934	7.8656	-1.51	6.7e-07	0.000345152
ENSMUSG00000076119	Mir698	E026	4	124743781	124743889	1	9.80344	6.48091	-1.51	3.75e-05	0.00665376
ENSMUSG00000028894	Inpp5b	E026	4	124741850	124801511	1	9.80344	6.48091	-1.51	3.75e-05	0.00665376
ENSMUSG00000024889	Rce1	E007	19	4622551	4625617	-1	10.1905	6.72984	-1.51	3.4e-05	0.00624206
ENSMUSG00000022475	Hdac7	E031	15	97792664	97844502	-1	13.9667	9.22276	-1.51	0.000504217	0.0358418
ENSMUSG00000031333	Abcb7	E010	X	104280657	104413856	-1	7.42663	4.9017	-1.52	0.000548354	0.0374825
ENSMUSG00000009621	Vav2	E014	2	27262104	27427033	-1	8.14053	5.36736	-1.52	0.000850818	0.0493154
ENSMUSG00000022300	Dcaf13	E006	15	39112865	39146856	1	10.3241	6.80305	-1.52	8.05e-05	0.0111006
ENSMUSG00000007817	Zmiz1	E012	14	25459185	25666743	1	12.141	7.9926	-1.52	1.67e-06	0.000700834
ENSMUSG00000035202	Lars2	E006	9	123366940	123462664	1	6.72261	4.42089	-1.52	5.41e-08	4.5e-05
ENSMUSG00000062906	Hdac10	E003	15	89123307	89128700	-1	7.64932	5.02966	-1.52	0.000646935	0.0418642
ENSMUSG00000032816	Igdcc4	E021	9	65101486	65137940	1	8.77986	5.76512	-1.52	0.000785479	0.0470621
ENSMUSG00000029190	D5Ertd579e	E009	5	36600485	36696024	-1	8.57372	5.62846	-1.52	0.000272888	0.0242101
ENSMUSG00000029192	Tbc1d14	E009	5	36490604	36593276	-1	8.57372	5.62846	-1.52	0.000272888	0.0242101
ENSMUSG00000021944	Gata4	E007	14	63198922	63271692	-1	9.76512	6.40508	-1.52	6.1e-05	0.00924289
ENSMUSG00000023868	Pde10a	E008	17	8525372	8986648	1	11.243	7.37205	-1.53	3.99e-07	0.000232274
ENSMUSG00000039205	Ciz1	E027	2	32352327	32380970	1	8.37496	5.48155	-1.53	0.000310842	0.0262782
ENSMUSG00000099075	Mir7674	E012	2	32050946	32051008	1	8.4041	5.49198	-1.53	0.000304069	0.0259977
ENSMUSG00000001855	Nup214	E012	2	31974436	32053975	1	8.4041	5.49198	-1.53	0.000304069	0.0259977
ENSMUSG00000012519	Mlkl	E011	8	111311797	111338177	-1	9.55071	6.23633	-1.53	6.09e-05	0.00924194
ENSMUSG00000032410	Xrn1	E010	9	95954760	96057803	1	8.02369	5.23535	-1.53	0.000238244	0.0223859
ENSMUSG00000026749	Nek6	E002	2	38511643	38594606	1	11.4897	7.49163	-1.53	8.26e-05	0.0112533
ENSMUSG00000026620	Mark1	E008	1	184896789	184999570	-1	9.43623	6.14761	-1.53	0.000325092	0.0269815
ENSMUSG00000030232	Aebp2	E015	6	140622663	140678472	1	10.4136	6.77865	-1.54	3.49e-06	0.0012229
ENSMUSG00000061887	Ssbp3	E044	4	106910701	107049694	1	10.9394	7.1149	-1.54	5.22e-05	0.00842163
ENSMUSG00000025321	Itgb8	E006	12	119158022	119238802	-1	8.43845	5.48046	-1.54	0.000203336	0.020049
ENSMUSG00000034867	Ankrd27	E018	7	35586244	35639226	1	10.1847	6.61267	-1.54	2.78e-05	0.00544003
ENSMUSG00000090210	Itga10	E011	3	96645584	96664519	1	14.1372	9.17819	-1.54	1.8e-05	0.00396168
ENSMUSG00000028102	Pex11b	E011	3	96635376	96645366	1	14.1372	9.17819	-1.54	1.8e-05	0.00396168
ENSMUSG00000038437	Mllt6	E003	11	97663414	97685463	1	9.53542	6.18653	-1.54	0.000104638	0.0131384
ENSMUSG00000071984	Fndc1	E025	17	7738569	7827302	-1	10.7619	6.97898	-1.54	1.38e-05	0.00328027
ENSMUSG00000011148	Adssl1	E014	12	112620045	112641354	1	8.27965	5.36224	-1.54	0.000401291	0.0306887
ENSMUSG00000021555	Naa35	E023	13	59585259	59634798	1	7.62349	4.92222	-1.55	0.000623509	0.040903
ENSMUSG00000034021	Pds5b	E019	5	150673739	150810690	1	9.2744	5.98353	-1.55	0.000479896	0.0346288
ENSMUSG00000023952	Gtpbp2	E017	17	46161032	46169370	1	10.0092	6.45326	-1.55	0.000112185	0.0138025
ENSMUSG00000033209	Ttc28	E002	5	110879803	111289780	1	11.4194	7.35692	-1.55	8.78e-07	0.000419001
ENSMUSG00000037736	Limch1	E035	5	66745827	67057158	1	8.14318	5.23797	-1.55	0.000142514	0.0159765
ENSMUSG00000042328	Hps4	E013	5	112343083	112378414	1	8.35003	5.36929	-1.56	0.000189295	0.0192234
ENSMUSG00000074221	Zfp568	E002	7	29983955	30028282	1	9.24098	5.93978	-1.56	4.43e-05	0.00744601
ENSMUSG00000029502	Golga3	E010	5	110176701	110226470	1	8.80154	5.657	-1.56	9.48e-05	0.0122636
ENSMUSG00000048490	Nrip1	E009	16	76287400	76373827	-1	8.02008	5.15471	-1.56	0.000345519	0.0279998
ENSMUSG00000098850	Gm27390	E005	1	63177983	63178158	1	8.48092	5.43283	-1.56	0.000235828	0.0222651
ENSMUSG00000025967	Eef1b2	E005	1	63176825	63180486	1	8.48092	5.43283	-1.56	0.000235828	0.0222651
ENSMUSG00000004947	Dtx2	E006	5	135994800	136032872	1	7.66346	4.90714	-1.56	0.000570287	0.0385092
ENSMUSG00000020542	Myocd	E002	11	65176561	65269989	-1	7.99643	5.11326	-1.56	0.000186135	0.0189945
ENSMUSG00000021585	Cast	E020	13	74694286	74807921	-1	7.90084	5.04707	-1.57	0.000456855	0.0336109
ENSMUSG00000035202	Lars2	E013	9	123366940	123462664	1	7.33174	4.67772	-1.57	1.22e-13	6.11e-10
ENSMUSG00000031558	Slit2	E012	5	47983138	48307733	1	11.0979	7.05344	-1.57	2.07e-06	0.000823356
ENSMUSG00000057751	Megf6	E005	4	154170730	154275713	1	11.6885	7.42702	-1.57	0.000106493	0.0133115
ENSMUSG00000032498	Mlh1	E013	9	111228228	111271791	-1	7.89563	5.01306	-1.58	0.000334418	0.0274182
ENSMUSG00000043323	Fbrsl1	E008	5	110361754	110448503	-1	8.99403	5.70645	-1.58	0.000362505	0.0288074
ENSMUSG00000053093	Myh7	E034	14	54970688	54994634	-1	9.45274	5.99185	-1.58	4.22e-05	0.00723093
ENSMUSG00000026821	Ralgds	E023	2	28513125	28553081	1	7.98375	5.06051	-1.58	0.000370917	0.0292246
ENSMUSG00000033009	Ogfod1	E011	8	94037198	94067921	1	10.006	6.33767	-1.58	2.55e-06	0.000958815
ENSMUSG00000053093	Myh7	E032	14	54970688	54994634	-1	9.00503	5.69263	-1.58	1.47e-08	1.59e-05
ENSMUSG00000062232	Rapgef2	E041	3	79062516	79286517	-1	7.61283	4.81038	-1.58	0.000568483	0.0384272
ENSMUSG00000027379	Bub1	E025	2	127801122	127831865	-1	8.29543	5.23972	-1.58	0.000166964	0.0175508
ENSMUSG00000032067	Pts	E003	9	50521618	50528641	-1	7.21384	4.55644	-1.58	0.000240224	0.0225171
ENSMUSG00000021033	Gstz1	E003	12	87147707	87164721	1	7.86998	4.96237	-1.59	0.000308719	0.0262351
ENSMUSG00000028830	AU040320	E023	4	126753544	126870070	1	9.59147	6.03731	-1.59	2.8e-05	0.00544378
ENSMUSG00000022433	Csnk1e	E028	15	79417856	79443919	-1	10.0713	6.32899	-1.59	5.77e-06	0.00177193
ENSMUSG00000031093	Dock11	E058	X	35888832	36076562	1	14.286	8.96456	-1.59	3.99e-09	5.35e-06
ENSMUSG00000024851	Pitpnm1	E012	19	4099998	4113965	1	9.78175	6.13144	-1.6	6.58e-06	0.00195709
ENSMUSG00000024383	Map3k2	E011	18	32163089	32236751	1	9.53265	5.97415	-1.6	3.44e-06	0.00121389
ENSMUSG00000053093	Myh7	E018	14	54970688	54994634	-1	12.8259	8.03378	-1.6	1.24e-06	0.000553669
ENSMUSG00000058056	Palld	E001	8	61513246	61902690	-1	13.3355	8.34711	-1.6	2.41e-10	4.77e-07
ENSMUSG00000021645	Smn1	E022	13	100124852	100137690	1	7.91754	4.95414	-1.6	0.000207411	0.0202973
ENSMUSG00000016344	Ppdpf	E011	2	181187247	181188771	1	8.66909	5.41887	-1.6	4.94e-05	0.00809301
ENSMUSG00000033952	Aspm	E005	1	139454772	139494091	1	8.55237	5.34463	-1.6	0.000111681	0.0137752
ENSMUSG00000041375	Ccdc9	E037	7	16274042	16286795	-1	8.97095	5.6036	-1.6	1.26e-05	0.00309176
ENSMUSG00000020929	Eftud2	E039	11	102838473	102880985	-1	7.67021	4.79041	-1.6	0.00039286	0.0303091
ENSMUSG00000032113	Chek1	E010	9	36708482	36727065	-1	7.26475	4.52932	-1.6	0.000732719	0.0452737
ENSMUSG00000009640	Dmap1	E014	4	117674681	117682273	-1	7.94887	4.95209	-1.61	0.000508688	0.0360286
ENSMUSG00000022885	St6gal1	E007	16	23224740	23360350	1	7.7717	4.83998	-1.61	0.000508192	0.0360196
ENSMUSG00000046111	Cep295	E046	9	15316915	15357788	-1	7.38099	4.58632	-1.61	0.000457494	0.0336326
ENSMUSG00000054874	Pcnxl3	E052	19	5664635	5688908	-1	8.19025	5.08811	-1.61	0.000259136	0.0235562
ENSMUSG00000038486	Sv2a	E007	3	96181151	96195521	1	7.58457	4.71092	-1.61	0.000312947	0.026365
ENSMUSG00000036403	Cep135	E005	5	76588698	76646466	1	7.43643	4.61606	-1.61	0.000512729	0.0361708
ENSMUSG00000022371	Col14a1	E033	15	55307750	55520803	1	11.0266	6.83727	-1.61	2.54e-06	0.000955365
ENSMUSG00000000028	Cdc45	E019	16	18780447	18811987	-1	7.6661	4.75209	-1.61	0.000687743	0.0438093
ENSMUSG00000058690	Ccser2	E024	14	36874936	36968777	-1	8.39094	5.20103	-1.61	9.17e-05	0.0120095
ENSMUSG00000028099	Polr3c	E008	3	96711490	96727628	-1	8.25191	5.1036	-1.62	0.000101566	0.0128683
ENSMUSG00000051378	Kif18b	E009	11	102905529	102925124	-1	8.34695	5.16146	-1.62	6.18e-05	0.00932789
ENSMUSG00000024052	Lpin2	E045	17	71182560	71249817	1	7.49061	4.63058	-1.62	0.000342636	0.0278585
ENSMUSG00000042507	Elmsan1	E010	12	84149176	84218881	-1	8.73232	5.39198	-1.62	2.42e-05	0.00493234
ENSMUSG00000024251	Thada	E009	17	84190056	84466196	-1	8.504	5.24994	-1.62	5.19e-05	0.0083971
ENSMUSG00000053093	Myh7	E008	14	54970688	54994634	-1	7.55391	4.6533	-1.62	1.21e-05	0.00300672
ENSMUSG00000018548	Trim37	E020	11	87127077	87220683	1	8.57901	5.28344	-1.62	6.66e-05	0.00979311
ENSMUSG00000019087	Atp6ap1	E023	X	74297097	74304721	1	7.2941	4.49104	-1.62	0.000437464	0.0326012
ENSMUSG00000020649	Rrm2	E011	12	24708241	24714146	1	10.1928	6.26018	-1.63	3.59e-06	0.00124613
ENSMUSG00000006651	Aplp1	E005	7	30434981	30445582	-1	16.1512	9.91025	-1.63	1.04e-13	5.38e-10
ENSMUSG00000052928	Ctif	E009	18	75431224	75697696	-1	8.86576	5.43814	-1.63	2.21e-05	0.004613
ENSMUSG00000034201	Gas2l1	E017	11	5054132	5065327	-1	11.948	7.31786	-1.63	3.03e-08	2.82e-05
ENSMUSG00000061136	Prpf40a	E029	2	53134704	53191284	-1	10.3804	6.35134	-1.63	1.38e-05	0.00328027
ENSMUSG00000020988	L2hgdh	E004	12	69690436	69724874	-1	6.65713	4.06074	-1.64	0.000754885	0.0459818
ENSMUSG00000022253	Nadk2	E020	15	9071260	9110487	1	11.588	7.0563	-1.64	3.15e-08	2.92e-05
ENSMUSG00000025949	Pikfyve	E019	1	65186683	65278695	1	8.3747	5.09861	-1.64	0.000302649	0.0259103
ENSMUSG00000027752	Exosc8	E012	3	54728678	54735393	-1	7.31506	4.44665	-1.65	0.000469883	0.0342985
ENSMUSG00000025364	Pa2g4	E011	10	128557766	128565934	-1	7.37194	4.46526	-1.65	0.000371522	0.029236
ENSMUSG00000006191	Cdkal1	E029	13	29191746	29855674	-1	7.2406	4.3855	-1.65	0.000412677	0.0312904
ENSMUSG00000022685	Parn	E010	16	13537964	13668170	-1	8.20408	4.96413	-1.65	0.000197852	0.0197524
ENSMUSG00000003623	Crot	E004	5	8966033	8997324	-1	8.18352	4.95096	-1.65	5.74e-05	0.00893285
ENSMUSG00000099209	Gm27941	E004	5	8997286	8997427	-1	8.18352	4.95096	-1.65	5.74e-05	0.00893285
ENSMUSG00000031825	Crispld2	E018	8	119992438	120052793	1	12.441	7.51461	-1.66	3.58e-06	0.00124602
ENSMUSG00000030774	Pak1	E008	7	97842935	97912381	1	7.33611	4.43094	-1.66	0.000853093	0.0493596
ENSMUSG00000089715	Cbx6	E007	15	79823896	79834688	-1	8.9482	5.39079	-1.66	1.12e-05	0.00284511
ENSMUSG00000089837	Npcd	E007	15	79789675	79834237	-1	8.9482	5.39079	-1.66	1.12e-05	0.00284511
ENSMUSG00000022421	Nptxr	E007	15	79786352	79804766	-1	8.9482	5.39079	-1.66	1.12e-05	0.00284511
ENSMUSG00000022214	Dcaf11	E028	14	55560006	55570065	1	7.04484	4.2407	-1.66	0.00047928	0.0346018
ENSMUSG00000093219	Mir3113	E023	X	151859562	151859637	1	12.1219	7.28736	-1.66	1.62e-09	2.7e-06
ENSMUSG00000025261	Huwe1	E023	X	151800807	151935417	1	12.1219	7.28736	-1.66	1.62e-09	2.7e-06
ENSMUSG00000028339	Col15a1	E029	4	47208161	47313167	1	9.86417	5.92958	-1.66	0.000307101	0.0261883
ENSMUSG00000039988	Ankrd13c	E004	3	157947239	158008034	1	12.5974	7.55915	-1.67	4.73e-11	1.11e-07
ENSMUSG00000024542	Cep192	E013	18	67800107	67885168	1	8.10528	4.86025	-1.67	6.64e-05	0.00977211
ENSMUSG00000020422	Tns3	E032	11	8431652	8664535	-1	12.6858	7.597	-1.67	4.8e-07	0.000262544
ENSMUSG00000024007	Ppil1	E009	17	29250803	29264158	-1	8.66607	5.17605	-1.67	0.000388645	0.0301139
ENSMUSG00000002064	Sdf2	E005	11	78245746	78255496	1	9.88722	5.89403	-1.68	1.2e-06	0.000539513
ENSMUSG00000051747	Ttn	E263	2	76703980	76982547	-1	12.172	7.23765	-1.68	0.000309445	0.0262564
ENSMUSG00000061533	Cep128	E004	12	90998492	91384409	-1	7.23739	4.29973	-1.68	0.000122384	0.0145948
ENSMUSG00000058056	Palld	E002	8	61513246	61902690	-1	14.0636	8.34759	-1.68	3.56e-13	1.55e-09
ENSMUSG00000022159	Rab2b	E010	14	52261759	52279545	-1	7.73914	4.58021	-1.69	9.08e-05	0.0119508
ENSMUSG00000035049	Rrp12	E019	19	41862852	41896153	-1	6.64452	3.93104	-1.69	0.000810089	0.0479492
ENSMUSG00000046743	Fat4	E012	3	38886940	39011985	1	8.13879	4.8129	-1.69	0.000102628	0.0129525
ENSMUSG00000026923	Notch1	E047	2	26457903	26516663	-1	7.08912	4.18647	-1.69	0.000755225	0.0459818
ENSMUSG00000103756	Gm37285	E021	1	66799659	66800797	-1	6.77779	3.99996	-1.69	0.00061153	0.0402928
ENSMUSG00000026004	Kansl1l	E021	1	66719248	66817562	-1	6.77779	3.99996	-1.69	0.00061153	0.0402928
ENSMUSG00000032688	Malt1	E015	18	65430963	65478823	1	6.79997	4.00977	-1.7	0.000615238	0.040469
ENSMUSG00000005968	Tuft1	E003	3	94612757	94658872	-1	7.64114	4.48986	-1.7	0.000148347	0.0163309
ENSMUSG00000039230	Tbcd	E028	11	121451949	121617164	1	6.88444	4.04323	-1.7	0.00075596	0.0460122
ENSMUSG00000027589	Pcmtd2	E007	2	181837854	181857461	1	8.01887	4.70905	-1.7	4.32e-05	0.00732913
ENSMUSG00000039585	Myo9a	E038	9	59750896	59928866	1	7.57096	4.44467	-1.7	0.000124742	0.0147803
ENSMUSG00000022761	Lztr1	E004	16	17508688	17526333	1	12.0515	7.07094	-1.7	2.9e-10	5.57e-07
ENSMUSG00000001289	Pfdn5	E026	15	102326116	102331873	1	12.5316	7.34684	-1.71	2.74e-09	3.95e-06
ENSMUSG00000001285	Myg1	E026	15	102331709	102338139	1	12.5316	7.34684	-1.71	2.74e-09	3.95e-06
ENSMUSG00000024383	Map3k2	E010	18	32163089	32236751	1	8.03118	4.70094	-1.71	9.2e-05	0.0120394
ENSMUSG00000042446	Zmym4	E042	4	126861939	126968135	-1	7.17503	4.1853	-1.71	0.000262957	0.0237491
ENSMUSG00000020064	Herc4	E007	10	63243797	63317881	1	8.51255	4.9623	-1.72	7.48e-05	0.0105589
ENSMUSG00000055435	Maf	E002	8	115682942	115707794	-1	10.2284	5.95546	-1.72	9.75e-07	0.000457432
ENSMUSG00000024335	Brd2	E041	17	34112023	34122634	-1	8.92089	5.1884	-1.72	4.77e-06	0.00153638
ENSMUSG00000002428	Hltf	E019	3	20057811	20118490	1	7.32147	4.25534	-1.72	0.000162333	0.0172681
ENSMUSG00000047181	Samd14	E010	11	95009879	95026087	1	7.98772	4.63857	-1.72	5.73e-05	0.00892301
ENSMUSG00000038855	Itpkb	E008	1	180330485	180424802	1	10.1104	5.83885	-1.73	5.43e-08	4.5e-05
ENSMUSG00000035202	Lars2	E005	9	123366940	123462664	1	6.46688	3.72802	-1.73	1.21e-08	1.36e-05
ENSMUSG00000029587	Zfp12	E005	5	143235163	143248834	1	7.27781	4.18395	-1.74	9.79e-05	0.0125329
ENSMUSG00000016477	E2f3	E006	13	29906575	29985668	-1	6.8474	3.93416	-1.74	0.000526504	0.0366637
ENSMUSG00000033453	Adamts15	E003	9	30899155	30922452	-1	9.70546	5.5367	-1.75	5.47e-07	0.000292609
ENSMUSG00000038764	Ptpn3	E021	4	57190841	57301837	-1	6.21543	3.54144	-1.76	0.000841368	0.0489562
ENSMUSG00000032595	Cdhr4	E009	9	107992497	107999684	1	7.90664	4.49535	-1.76	3.8e-05	0.00671147
ENSMUSG00000032594	Ip6k1	E009	9	108002501	108048782	1	7.90664	4.49535	-1.76	3.8e-05	0.00671147
ENSMUSG00000032596	Uba7	E009	9	107975505	107984060	1	7.90664	4.49535	-1.76	3.8e-05	0.00671147
ENSMUSG00000079323	Gm20661	E009	9	107983058	107995007	1	7.90664	4.49535	-1.76	3.8e-05	0.00671147
ENSMUSG00000093456	Gm20662	E009	9	107996349	108045270	1	7.90664	4.49535	-1.76	3.8e-05	0.00671147
ENSMUSG00000000276	Dgke	E011	11	89035179	89066850	-1	6.72646	3.82223	-1.76	0.000247918	0.0229413
ENSMUSG00000020827	Mink1	E051	11	70562881	70614483	1	8.67998	4.92606	-1.76	4.28e-06	0.00141423
ENSMUSG00000030662	Ipo5	E021	14	120911194	120948042	1	12.0227	6.81521	-1.76	3.37e-07	0.000202429
ENSMUSG00000020003	Pex7	E007	10	19859929	19907689	-1	7.68441	4.35182	-1.77	4.35e-05	0.00737137
ENSMUSG00000053093	Myh7	E037	14	54970688	54994634	-1	11.3629	6.41642	-1.77	5.03e-06	0.00160174
ENSMUSG00000022685	Parn	E011	16	13537964	13668170	-1	6.94107	3.89426	-1.78	0.000233441	0.0220931
ENSMUSG00000087484	2900089D17Rik	E002	5	144241690	144256186	-1	6.32175	3.54406	-1.78	8.31e-05	0.0112533
ENSMUSG00000037369	Kdm6a	E010	X	18162575	18279936	1	7.122	3.9912	-1.78	0.000182929	0.0187356
ENSMUSG00000021010	Npas3	E009	12	53248677	54072175	1	7.47034	4.17031	-1.79	2.24e-05	0.0046522
ENSMUSG00000028836	Slc30a2	E007	4	134343181	134354484	1	6.10331	3.39676	-1.8	0.000473492	0.0344206
ENSMUSG00000035824	Tk2	E009	8	104226691	104248558	-1	7.82105	4.34507	-1.8	4.82e-05	0.00796447
ENSMUSG00000028797	Tmem234	E044	4	129600668	129624059	1	10.2989	5.68218	-1.81	0.000229818	0.0219213
ENSMUSG00000006678	Pola1	E022	X	93304767	93632155	-1	7.37915	4.06686	-1.81	6.07e-05	0.00922659
ENSMUSG00000020561	Twistnb	E002	12	33429624	33439380	1	6.44159	3.55008	-1.81	0.000537489	0.0370594
ENSMUSG00000025200	Cwf19l1	E009	19	44108644	44135876	-1	6.0068	3.29051	-1.83	0.000729479	0.0451883
ENSMUSG00000026344	Lypd1	E009	1	125867622	125913101	-1	5.2496	2.87335	-1.83	0.000668937	0.0428907
ENSMUSG00000040591	1110051M20Rik	E011	2	91275068	91444704	-1	7.38417	4.03732	-1.83	3.16e-05	0.00596115
ENSMUSG00000036980	Taf6	E021	5	138178617	138187451	-1	6.45187	3.51585	-1.84	0.000561701	0.0381297
ENSMUSG00000031948	Kars	E017	8	111993440	112011323	-1	6.76979	3.68308	-1.84	0.000237059	0.0223382
ENSMUSG00000028890	Mtf1	E010	4	124802104	124849800	1	6.51036	3.53435	-1.84	0.000219166	0.0211305
ENSMUSG00000035967	Ddx26b	E006	X	56454857	56507843	1	5.92934	3.21232	-1.85	0.000659438	0.0424765
ENSMUSG00000031093	Dock11	E021	X	35888832	36076562	1	9.96446	5.39649	-1.85	2.21e-08	2.17e-05
ENSMUSG00000053093	Myh7	E004	14	54970688	54994634	-1	11.1099	5.99994	-1.85	1.2e-07	8.88e-05
ENSMUSG00000031889	D230025D16Rik	E022	8	105225145	105253053	1	6.34193	3.4229	-1.85	0.000212158	0.020665
ENSMUSG00000029545	Acads	E014	5	115110299	115119346	-1	8.33936	4.4778	-1.86	3.88e-06	0.00132034
ENSMUSG00000028830	AU040320	E024	4	126753544	126870070	1	6.80324	3.64664	-1.87	0.000159343	0.0170903
ENSMUSG00000053093	Myh7	E036	14	54970688	54994634	-1	10.628	5.6857	-1.87	0.000415476	0.0314416
ENSMUSG00000090000	Ier3ip1	E021	18	76930017	76941605	1	6.36589	3.40223	-1.87	0.000601445	0.039843
ENSMUSG00000025421	Hdhd2	E021	18	76930126	76972902	1	6.36589	3.40223	-1.87	0.000601445	0.039843
ENSMUSG00000048495	Tyw5	E011	1	57388237	57407101	-1	7.4941	4.00498	-1.87	1.13e-05	0.00285816
ENSMUSG00000028344	Invs	E009	4	48279760	48431954	1	7.64524	4.08472	-1.87	6.55e-05	0.00969838
ENSMUSG00000041949	Tango6	E008	8	106683068	106851439	1	6.28337	3.35512	-1.87	0.000751693	0.0458953
ENSMUSG00000092541	Gm20537	E012	9	88407432	88456616	-1	7.0217	3.73409	-1.88	8.54e-05	0.0114799
ENSMUSG00000032423	Syncrip	E012	9	88447009	88482574	-1	7.0217	3.73409	-1.88	8.54e-05	0.0114799
ENSMUSG00000032422	Snx14	E012	9	88376750	88438958	-1	7.0217	3.73409	-1.88	8.54e-05	0.0114799
ENSMUSG00000029502	Golga3	E005	5	110176701	110226470	1	6.15603	3.27136	-1.88	0.000406986	0.0310031
ENSMUSG00000031825	Crispld2	E016	8	119992438	120052793	1	11.0005	5.8329	-1.89	3.2e-05	0.00600736
ENSMUSG00000039480	Nt5dc1	E013	10	34288288	34418552	-1	5.92709	3.14253	-1.89	0.000413399	0.0313307
ENSMUSG00000090210	Itga10	E008	3	96645584	96664519	1	8.41006	4.42652	-1.9	0.000309619	0.0262564
ENSMUSG00000028102	Pex11b	E008	3	96635376	96645366	1	8.41006	4.42652	-1.9	0.000309619	0.0262564
ENSMUSG00000029345	Tfip11	E001	5	112326358	112338073	1	6.29246	3.30626	-1.9	0.000492667	0.0352771
ENSMUSG00000051747	Ttn	E290	2	76703980	76982547	-1	8.30659	4.35885	-1.91	1.65e-07	0.000114535
ENSMUSG00000037808	Fam76b	E004	9	13827716	13846541	1	6.80974	3.53649	-1.93	5.92e-05	0.00908635
ENSMUSG00000053965	Pde5a	E005	3	122728947	122859374	1	5.52079	2.8234	-1.96	0.00065217	0.0421332
ENSMUSG00000033624	Pdpr	E004	8	111094630	111137074	1	6.57371	3.35519	-1.96	0.000224417	0.0215413
ENSMUSG00000004099	Dnmt1	E039	9	20907206	20959888	-1	9.39522	4.79225	-1.96	0.000214668	0.0208266
ENSMUSG00000022574	Naprt	E005	15	75890964	75894481	-1	6.63158	3.37306	-1.97	0.000104151	0.0131109
ENSMUSG00000067995	Gtf2f2	E007	14	75896937	76010865	-1	6.71318	3.41167	-1.97	0.000407992	0.0310555
ENSMUSG00000017697	Ada	E006	2	163726584	163750239	-1	6.02626	3.0618	-1.97	0.00067173	0.0430274
ENSMUSG00000068798	Rap1a	E005	3	105727267	105801336	-1	5.70596	2.88279	-1.98	0.000741052	0.0455727
ENSMUSG00000053093	Myh7	E022	14	54970688	54994634	-1	12.1625	6.12345	-1.99	1.4e-06	0.000612377
ENSMUSG00000033364	Usp37	E022	1	74435511	74544284	-1	6.54842	3.2924	-1.99	9.44e-05	0.012232
ENSMUSG00000022324	Matn2	E005	15	34306680	34436242	1	6.08208	3.05387	-1.99	0.000285762	0.0249338
ENSMUSG00000028653	Trit1	E009	4	123016597	123054949	1	6.21018	3.1147	-1.99	0.000260343	0.023611
ENSMUSG00000038305	Spats2l	E038	1	57774162	57948394	1	5.66608	2.83447	-2	0.000809459	0.0479264
ENSMUSG00000028970	Abcb1b	E010	5	8798147	8866315	1	5.95796	2.97726	-2	0.000270172	0.0241016
ENSMUSG00000024878	Cbwd1	E010	19	24919916	24961616	-1	5.81398	2.85206	-2.04	0.000352541	0.0283807
ENSMUSG00000025085	Ablim1	E016	19	57032733	57314919	-1	6.56968	3.19693	-2.05	3.05e-05	0.00580826
ENSMUSG00000079033	Mef2b	E005	8	70152778	70167488	1	6.78958	3.29916	-2.06	1.93e-05	0.00413906
ENSMUSG00000002345	2310045N01Rik	E005	8	70139499	70167488	1	6.78958	3.29916	-2.06	1.93e-05	0.00413906
ENSMUSG00000046111	Cep295	E047	9	15316915	15357788	-1	7.62451	3.68454	-2.07	3.53e-05	0.00639452
ENSMUSG00000025558	Dock9	E049	14	121542039	121797734	-1	6.73665	3.24835	-2.07	1.81e-05	0.00397057
ENSMUSG00000061887	Ssbp3	E047	4	106910701	107049694	1	10.7856	5.19894	-2.07	1.35e-11	3.52e-08
ENSMUSG00000029804	Herc3	E040	6	58831465	58920398	1	6.14607	2.95667	-2.08	9.43e-05	0.0122307
ENSMUSG00000029516	Cit	E056	5	115845278	116008947	1	6.30571	3.03158	-2.08	5.31e-05	0.00851117
ENSMUSG00000035051	Dhx57	E014	17	80238304	80290476	-1	7.67729	3.67383	-2.09	1.73e-06	0.000720495
ENSMUSG00000097660	Gm26762	E002	7	34224755	34230236	1	4.73227	2.26095	-2.09	0.00082413	0.0484286
ENSMUSG00000062202	Btbd9	E004	17	30215524	30576287	-1	6.73832	3.2096	-2.1	0.000425739	0.0319587
ENSMUSG00000038705	Gmeb2	E020	2	181251449	181288035	-1	5.98462	2.84529	-2.1	0.000179434	0.0185232
ENSMUSG00000047022	Mipol1	E010	12	57230427	57497199	1	5.44877	2.58838	-2.11	0.00035154	0.0283468
ENSMUSG00000079104	Prps1l3	E010	12	57230412	57239882	1	5.44877	2.58838	-2.11	0.00035154	0.0283468
ENSMUSG00000046743	Fat4	E014	3	38886940	39011985	1	7.20424	3.41358	-2.11	7.6e-05	0.0106853
ENSMUSG00000053093	Myh7	E026	14	54970688	54994634	-1	9.44477	4.4536	-2.12	0.000161895	0.0172309
ENSMUSG00000031889	D230025D16Rik	E020	8	105225145	105253053	1	5.49009	2.58827	-2.12	0.000836139	0.0488408
ENSMUSG00000060679	Mrps9	E007	1	42851233	42905683	1	10.0153	4.7146	-2.12	2.73e-06	0.00100745
ENSMUSG00000032826	Ank2	E018	3	126921612	127499350	-1	5.53946	2.59875	-2.13	0.000531614	0.0367851
ENSMUSG00000027692	Tnik	E008	3	28263214	28675858	1	5.61929	2.63445	-2.13	0.000415176	0.0314416
ENSMUSG00000040280	Ndufa4l2	E002	10	127514939	127517152	1	6.61782	3.08246	-2.15	4.82e-05	0.00796447
ENSMUSG00000053093	Myh7	E020	14	54970688	54994634	-1	17.8418	8.27824	-2.16	7.33e-06	0.0021211
ENSMUSG00000034247	Plekhm1	E004	11	103364275	103412687	-1	6.56859	3.02327	-2.17	0.000370942	0.0292246
ENSMUSG00000032399	Rpl4	E003	9	64173387	64178562	1	11.0506	5.07823	-2.18	3.1e-07	0.000189327
ENSMUSG00000102781	NA	E012	NA	NA	NA	NA	5.44826	2.50251	-2.18	0.000265301	0.0238616
ENSMUSG00000054580	Pla2r1	E012	2	60417543	60553308	-1	5.44826	2.50251	-2.18	0.000265301	0.0238616
ENSMUSG00000021519	Mterf3	E006	13	66906968	66933088	-1	6.3537	2.91139	-2.18	3.76e-05	0.00666845
ENSMUSG00000028037	Ifi44	E010	3	151730922	151749960	-1	7.63926	3.4711	-2.2	0.000298778	0.0257479
ENSMUSG00000061887	Ssbp3	E045	4	106910701	107049694	1	10.7546	4.88445	-2.2	3.31e-12	1.04e-08
ENSMUSG00000072258	Taf1a	E006	1	183388981	183410198	1	5.99086	2.70561	-2.21	5.28e-05	0.00847808
ENSMUSG00000053093	Myh7	E021	14	54970688	54994634	-1	15.3945	6.93213	-2.22	2.23e-06	0.000867245
ENSMUSG00000051747	Ttn	E322	2	76703980	76982547	-1	5.13287	2.30852	-2.22	0.000233288	0.0220893
ENSMUSG00000026826	Nr4a2	E016	2	57106830	57124003	-1	5.99915	2.68015	-2.24	6.51e-05	0.00965246
ENSMUSG00000075297	H60b	E026	10	22158586	22288849	1	5.31746	2.34427	-2.27	0.000341717	0.0277953
ENSMUSG00000053219	Raet1e	E026	10	22158569	22374139	1	5.31746	2.34427	-2.27	0.000341717	0.0277953
ENSMUSG00000078452	Raet1d	E026	10	22360552	22374139	1	5.31746	2.34427	-2.27	0.000341717	0.0277953
ENSMUSG00000061887	Ssbp3	E046	4	106910701	107049694	1	10.4193	4.54809	-2.29	4.27e-12	1.3e-08
ENSMUSG00000025010	Ccnj	E002	19	40831279	40848572	1	6.08991	2.62016	-2.32	9.54e-05	0.0123167
ENSMUSG00000027639	Samhd1	E032	2	157097533	157135265	-1	4.91625	2.11262	-2.33	0.000720151	0.0449756
ENSMUSG00000057606	Colq	E043	14	31523082	31591343	-1	4.64164	1.99194	-2.33	0.000362503	0.0288074
ENSMUSG00000021884	Hacl1	E043	14	31552905	31641286	-1	4.64164	1.99194	-2.33	0.000362503	0.0288074
ENSMUSG00000021470	Ercc6l2	E013	13	63815240	63900302	1	5.9506	2.53309	-2.35	3.7e-05	0.00661138
ENSMUSG00000070814	6330408A02Rik	E007	7	13258967	13278721	-1	5.21088	2.21321	-2.35	0.000270934	0.0241352
ENSMUSG00000035151	Elmod2	E019	8	83312632	83332486	-1	5.19007	2.19143	-2.37	0.000459213	0.033721
ENSMUSG00000015176	Nolc1	E002	19	46075863	46085528	1	6.02884	2.54278	-2.37	0.000234937	0.0222025
ENSMUSG00000041220	Elovl6	E003	3	129532355	129638495	1	5.6782	2.38895	-2.38	0.000282276	0.02474
ENSMUSG00000021519	Mterf3	E007	13	66906968	66933088	-1	7.59129	3.18921	-2.38	1.53e-07	0.000107801
ENSMUSG00000017548	Suz12	E009	11	79993106	80034123	1	6.79019	2.84074	-2.39	5.27e-06	0.00165833
ENSMUSG00000062210	Tnfaip8	E004	18	49979427	50107173	1	7.3078	3.05606	-2.39	3.22e-07	0.000195236
ENSMUSG00000021111	Papola	E044	12	105784694	105838944	1	6.16247	2.575	-2.39	0.000848803	0.0492584
ENSMUSG00000039953	Clstn1	E005	4	149586468	149648899	1	9.85218	4.05967	-2.43	3.32e-11	8.44e-08
ENSMUSG00000022771	Ppil2	E014	16	17086555	17111257	-1	6.13716	2.52265	-2.43	0.000194331	0.0195256
ENSMUSG00000028669	Pithd1	E014	4	135975460	135987264	-1	6.51623	2.63338	-2.47	5.14e-06	0.0016309
ENSMUSG00000025907	Rb1cc1	E052	1	6206197	6276648	1	6.12108	2.46442	-2.48	5.35e-05	0.00855414
ENSMUSG00000030376	Slc8a2	E004	7	16130300	16160509	1	5.60053	2.2466	-2.49	2.24e-05	0.00465906
ENSMUSG00000021068	Nin	E035	12	70011435	70111925	-1	5.40833	2.15433	-2.51	0.000115174	0.0140817
ENSMUSG00000061315	Naca	E001	10	128035346	128048637	1	14.736	5.78202	-2.55	3.1e-16	2.76e-12
ENSMUSG00000104492	NA	E020	NA	NA	NA	NA	4.55327	1.7757	-2.56	0.000828655	0.0485698
ENSMUSG00000037509	Arhgef4	E020	1	34678188	34813309	1	4.55327	1.7757	-2.56	0.000828655	0.0485698
ENSMUSG00000035649	Zcchc7	E012	4	44755877	44932215	1	6.99114	2.70931	-2.58	4.11e-07	0.00023745
ENSMUSG00000047534	Mis18bp1	E002	12	65132734	65172604	-1	5.65435	2.18309	-2.59	4.03e-05	0.00701156
ENSMUSG00000021666	Gfm2	E017	13	97137937	97181195	1	6.47053	2.49628	-2.59	2.82e-06	0.00102696
ENSMUSG00000022235	Cmbl	E009	15	31568791	31590119	1	4.90785	1.88281	-2.61	0.000124329	0.0147493
ENSMUSG00000047459	Dynlrb1	E004	2	155236533	155250277	1	5.76468	2.20187	-2.62	0.000828331	0.0485698
ENSMUSG00000073792	Alg6	E018	4	99715664	99763460	1	5.79543	2.20642	-2.63	0.000172721	0.01803
ENSMUSG00000034055	Phka1	E027	X	102513975	102644246	-1	4.64394	1.76775	-2.63	0.000636399	0.0414153
ENSMUSG00000019370	Calm3	E001	7	16915379	16924114	-1	5.69318	2.15114	-2.65	2.32e-05	0.00475826
ENSMUSG00000089989	Flt3l	E028	7	45131188	45136432	-1	23.2963	8.628	-2.7	7.42e-09	8.79e-06
ENSMUSG00000065878	Snord34	E028	7	45126601	45126670	-1	23.2963	8.628	-2.7	7.42e-09	8.79e-06
ENSMUSG00000065628	Snord33	E028	7	45126864	45126947	-1	23.2963	8.628	-2.7	7.42e-09	8.79e-06
ENSMUSG00000065219	Snord32a	E028	7	45127382	45127464	-1	23.2963	8.628	-2.7	7.42e-09	8.79e-06
ENSMUSG00000074129	Rpl13a	E028	7	45125558	45136231	-1	23.2963	8.628	-2.7	7.42e-09	8.79e-06
ENSMUSG00000038368	Focad	E035	4	88094629	88411011	1	4.82254	1.78092	-2.71	0.000387646	0.0300565
ENSMUSG00000045629	Sh3tc2	E010	18	61953075	62015715	1	5.98645	2.20673	-2.71	0.000145246	0.0161257
ENSMUSG00000034532	Fbxo16	E005	14	65266701	65321501	1	4.4528	1.63141	-2.73	0.000299695	0.0257815
ENSMUSG00000053093	Myh7	E028	14	54970688	54994634	-1	10.3743	3.79992	-2.73	6e-16	4.89e-12
ENSMUSG00000035189	Ano4	E021	10	88948994	89344762	-1	4.46409	1.62559	-2.75	0.00059414	0.0395063
ENSMUSG00000054428	Atpif1	E003	4	132530555	132533659	-1	8.77193	3.18211	-2.76	2.01e-08	2.04e-05
ENSMUSG00000034218	Atm	E013	9	53439149	53536740	-1	4.902	1.77585	-2.76	0.000252322	0.0231737
ENSMUSG00000022672	Prkdc	E023	16	15637866	15842235	1	4.7442	1.70297	-2.79	0.000487903	0.0350129
ENSMUSG00000070730	Rmdn3	E026	2	119137001	119157034	-1	4.90782	1.73025	-2.84	0.000192028	0.0194022
ENSMUSG00000031174	Rpgr	E012	X	10073621	10216920	-1	6.5205	2.29782	-2.84	1.33e-05	0.00321728
ENSMUSG00000090084	Srpx	E012	X	10037977	10117709	-1	6.5205	2.29782	-2.84	1.33e-05	0.00321728
ENSMUSG00000018362	Kpna2	E005	11	106988629	106999541	-1	10.9641	3.8413	-2.85	7.57e-13	2.79e-09
ENSMUSG00000040717	Il17rd	E002	14	27039001	27107286	1	7.57094	2.64573	-2.86	1.07e-08	1.24e-05
ENSMUSG00000030298	Sec13	E013	6	113728062	113740743	-1	7.26274	2.52664	-2.87	4.27e-08	3.78e-05
ENSMUSG00000023048	Prr13	E004	15	102459028	102462806	1	6.39861	2.20369	-2.9	1.67e-06	0.000700834
ENSMUSG00000069516	Lyz2	E002	10	117277334	117282274	-1	5.12131	1.67979	-3.05	0.000204631	0.0201361
ENSMUSG00000061136	Prpf40a	E027	2	53134704	53191284	-1	7.82289	2.54959	-3.07	4.78e-08	4.1e-05
ENSMUSG00000025964	Adam23	E028	1	63445891	63596276	1	4.18557	1.27632	-3.28	0.000630185	0.0411761
ENSMUSG00000053093	Myh7	E016	14	54970688	54994634	-1	11.9454	3.56338	-3.35	1.1e-09	1.9e-06
ENSMUSG00000015882	Lcorl	E015	5	45697181	45857615	-1	4.47281	1.3229	-3.38	0.00019803	0.0197524
ENSMUSG00000026825	Dnm1	E029	2	32308471	32353338	-1	5.1281	1.51424	-3.39	0.000207769	0.020313
ENSMUSG00000066306	Numa1	E001	7	101969843	102014959	1	4.36984	1.2494	-3.5	0.000344548	0.027974
ENSMUSG00000027957	Slc35a3	E022	3	116669470	116712831	-1	6.41874	1.78122	-3.6	1.83e-07	0.00012383
ENSMUSG00000089911	Hiat1	E022	3	116631164	116662677	-1	6.41874	1.78122	-3.6	1.83e-07	0.00012383
ENSMUSG00000027692	Tnik	E020	3	28263214	28675858	1	4.81393	1.31792	-3.65	8.29e-05	0.0112533
ENSMUSG00000028037	Ifi44	E007	3	151730922	151749960	-1	6.62219	1.75412	-3.78	2.61e-05	0.0051969
ENSMUSG00000031583	Wrn	E020	8	33234384	33385527	-1	5.11982	1.28483	-3.98	1.36e-05	0.00324656
ENSMUSG00000031709	Tbc1d9	E022	8	83165352	83272934	1	4.8371	1.2007	-4.03	0.000499875	0.0356887
ENSMUSG00000032827	Ppp1r9a	E034	6	4902917	5165661	1	5.01661	1.18164	-4.25	2.26e-05	0.00468013
ENSMUSG00000021000	Ctage5	E017	12	59129720	59191583	1	8.28126	1.80371	-4.59	0.000263744	0.0237885
ENSMUSG00000026785	Pkn3	E030	2	30077684	30091022	1	3.80648	0.248948	-15.29	0.000248345	0.0229509
ENSMUSG00000099070	Mir8119	E009	4	129557683	129557811	-1	3.58738	0.234241	-15.31	0.00030851	0.0262351
ENSMUSG00000000409	Lck	E009	4	129548344	129573641	-1	3.58738	0.234241	-15.31	0.00030851	0.0262351
ENSMUSG00000050965	Prkca	E021	11	107933387	108343928	-1	3.80473	0.224949	-16.91	0.000695692	0.0441002
ENSMUSG00000033882	Rbm46	E007	3	82837228	82876483	-1	4.3636	0.255869	-17.05	0.000179093	0.0184977
ENSMUSG00000031090	Nadsyn1	E014	7	143795584	143822849	-1	4.00414	0.199471	-20.07	9.35e-05	0.0121483
ENSMUSG00000027834	Serpini1	E003	3	75557547	75643495	1	4.64495	0.226166	-20.54	2.51e-05	0.00503766
ENSMUSG00000029670	Ing3	E009	6	21949571	21976038	1	4.20564	0.202403	-20.78	0.00010194	0.0128906
ENSMUSG00000026750	Psmb7	E010	2	38588036	38644087	-1	3.88538	0.174028	-22.33	0.000206198	0.0202229
ENSMUSG00000036257	Pnpla8	E023	12	44221370	44312343	1	3.96294	0.168971	-23.45	0.000118908	0.0143411
ENSMUSG00000015882	Lcorl	E018	5	45697181	45857615	-1	3.8864	0.165419	-23.49	9.93e-05	0.012659
ENSMUSG00000041491	Cep78	E006	19	15955774	15984989	-1	3.96803	0.165087	-24.04	0.000230765	0.0219674
ENSMUSG00000007815	Rhoa	E008	9	108306129	108337934	1	4.77715	0.186155	-25.66	5.31e-06	0.00166713
ENSMUSG00000057969	Sema3b	E016	9	107597674	107609229	-1	3.99877	0.152242	-26.27	8.24e-05	0.0112533
ENSMUSG00000026825	Dnm1	E042	2	32308471	32353338	-1	4.96311	0.180829	-27.45	0.000121095	0.0145137
ENSMUSG00000052949	Rnf157	E022	11	116336353	116413032	-1	4.32587	0.150167	-28.81	0.000657818	0.0424281
